# Supplementary material for: Single-cell transcriptomic profile of satellite glial cells in trigeminal ganglion
Source: Front Mol Neurosci. 2023 Feb 2;16:1117065. doi: 10.3389/fnmol.2023.1117065 (PMC9932514; doi:10.3389/fnmol.2023.1117065)
Supplement: Supplementary file 1 [file Table_1.XLSX]

## Sheet: mSCs
	avg_log2FC
Mpz	3.96144
Ncmap	3.49527
Pmp22	3.48657
Prx	3.27858
Drp2	2.90534
Fxyd6	2.87563
Fam178b	2.67423
Pllp	2.64021
Cldn19	2.61937
Ogn	2.53914
Pou3f1	2.52724
Secisbp2l	2.40887
Bcas1	2.21165
Nr4a2	2.1794
Ugt8a	2.15498
Cryab	2.14328
Limch1	2.10869
Slc36a2	2.09266
Cnp	2.05657
Cdkn1a	2.04614
Lmna	1.99784
Fa2h	1.99624
Ndrg1	1.95553
Cd9	1.95118
Mal	1.89085
Gldn	1.87887
Emid1	1.86042
Nr4a3	1.83524
Ccn3	1.83248
Cdkn1b	1.83112
Mbp	1.81977
Plekha4	1.80716
Rasal2	1.79063
Arhgap19	1.78567
Kcna1	1.75896
Qk	1.72782
Utrn	1.67439
Plekhb1	1.66373
Prrg3	1.6057
Mme	1.60344
Kcnk1	1.60041
Egr2	1.57826
Reln	1.57539
Kmt5a	1.54733
Kras	1.53179
Mlip	1.51791
Art3	1.50342
Gjc3	1.50004
Vat1l	1.49639
Ptprf	1.49387
Fut8	1.49326
Otud7b	1.4867
Dkk3	1.46425
Cuedc2	1.45121
Gnai1	1.43374
Ptpre	1.42945
Smtn	1.4279
Shc4	1.40561
Mras	1.40099
Fxyd3	1.3891
Gadd45b	1.35794
Nr4a1	1.35384
Peli2	1.35016
Usp6nl	1.34681
Cadm3	1.34255
Dusp15	1.34134
Mag	1.32628
Fryl	1.311
Ybx1	1.3031
Gpm6a	1.29917
Sh3bp5	1.29289
Nfasc	1.28887
Mt1	1.28609
Osbpl1a	1.28608
Tjp2	1.28506
Sema5a	1.27971
Clstn1	1.2692
Dusp18	1.2525
Sult1a1	1.25123
Nrbp2	1.25024
Dag1	1.24799
Chrdl1	1.23185
Mt2	1.2234
Ptpdc1	1.21851
Adam10	1.21704
Ppm1l	1.20255
Fyn	1.20252
Odc1	1.19574
Gng2	1.19456
Klf9	1.1906
Aatk	1.16015
Sptb	1.15991
Jam3	1.15367
Carns1	1.14713
Ddn	1.14501
Itga6	1.14476
Tnfrsf12a	1.1347
Aif1l	1.1277
Ctnnal1	1.12717
Stxbp6	1.12606
Hbb-bs	1.12414
Ecscr	1.12222
Gbp2	1.12175
Mob3b	1.11085
Fmnl2	1.10959
Arpc1a	1.10889
Mmp15	1.0979
Filip1	1.09767
St6gal1	1.09603
Nek1	1.08884
Usp2	1.0846
Fscn1	1.08449
Septin3	1.07919
Fgf1	1.07447
Auts2	1.07321
Hcn1	1.0703
Sgk1	1.06261
Sema3b	1.05828
Fosb	1.05248
Abca2	1.04362
Gas2l3	1.04296
Plp1	1.04181
Mfap5	1.04079
Adamts5	1.04054
Purb	1.03545
Tsc22d4	1.03457
Il16	1.02782
Smco3	1.02606
Stk39	1.01608
Plekha7	1.01035
Azin1	1.00624
Epb41l2	1.00217

## Sheet: SGcs
	avg_log2FC
Apoe	4.13556
Fabp7	4.1127
Fbln2	3.32192
Ptn	3.26791
Bcan	3.09305
Fbln5	3.05957
Mmd2	2.80147
Igfbp4	2.7907
Scd1	2.66661
Aldoc	2.62632
Ptprz1	2.54266
Prss35	2.41792
Sparcl1	2.37562
Acsbg1	2.36424
Epas1	2.32803
Slc4a4	2.32256
Me1	2.29902
Ednrb	2.29469
Tspan7	2.23042
Gpx1	2.19752
Ttyh1	2.17025
Elovl5	2.16408
Dbi	2.11572
Id3	2.10621
Pmepa1	2.08239
Sfrp5	2.06464
Fads2	2.03174
Lpar1	2.03149
Ntrk2	1.97807
Cntfr	1.96746
Ctnnd2	1.96341
Cst3	1.96208
Sod3	1.95143
Ncam1	1.92853
Cnmd	1.90343
Kcnj10	1.86963
2900052N01Rik	1.85249
Gja1	1.83779
Abhd4	1.83728
Metrn	1.77812
Scg3	1.75513
Mapre2	1.75376
Slc9a3r1	1.75038
Serpine2	1.73878
Hey2	1.70377
Ndrg2	1.70021
H2bc4	1.68732
Sdc3	1.66947
Trim2	1.6382
Pdpn	1.63289
Mgst1	1.62652
2310022B05Rik	1.59392
Dclk1	1.58177
Slc22a17	1.58172
Fmo1	1.57512
Fgfr1	1.57279
Tspan18	1.55206
Tm7sf2	1.54624
Igfbp5	1.54013
Ptgfrn	1.53935
Cacng4	1.53536
Mtss2	1.48644
Sema3g	1.48327
Itm2c	1.47287
Slc1a3	1.46957
Jag1	1.46711
Gpr37l1	1.46675
Lgr4	1.4435
Cdh11	1.41855
Lrrtm1	1.39837
Sfxn1	1.38339
Zdhhc2	1.38192
Abca8a	1.38146
Adgrg1	1.37981
S100a1	1.3744
Jam2	1.36195
Msi2	1.35939
Gpam	1.35209
Luzp2	1.35058
Gramd1b	1.34495
Vim	1.34486
Ucp2	1.33945
Kit	1.33158
Vldlr	1.32656
Atp1b2	1.326
mt-Nd5	1.31854
Bgn	1.31528
Syt11	1.31428
Ccnd1	1.3049
Htra1	1.30475
Fuca1	1.29647
Lsamp	1.29606
Mdk	1.29286
Kcnn4	1.27697
Pcdh10	1.27241
Cyp2j6	1.25512
Sncg	1.25091
Shisa4	1.24423
Kctd1	1.23613
Nsdhl	1.22988
Sv2c	1.20811
Hsd17b12	1.20442
Kif21a	1.19242
Cald1	1.18896
Cxcr4	1.18815
Ncam2	1.18537
mt-Co1	1.17359
Myo10	1.17233
Pon2	1.1652
Nr2f1	1.15982
Dad1	1.15823
Megf10	1.15347
Acaa2	1.15233
Pebp1	1.14938
Pdlim4	1.13089
mt-Td	1.12725
Glo1	1.12361
Fam181b	1.11822
Cp	1.11317
Col28a1	1.10303
Fnta	1.1002
Atp1a2	1.09737
Tafa5	1.09357
Wnt6	1.09252
Slc43a3	1.08451
Sdc2	1.07815
Mif	1.07761
Aldh2	1.07207
Rhoc	1.07146
Lhfp	1.05855
Phgdh	1.05824
Cmtm5	1.04907
Acadl	1.03958
Hmgn3	1.03273
Itm2b	1.03096
Bambi	1.02676
Bsg	1.02619
Selenop	1.0246
Srebf1	1.02162
Efemp1	1.02067
Gpd1	1.01994
Snx1	1.00166

## Sheet: nmSCs
	avg_log2FC
Scn7a	4.18183
Emp1	3.03093
Cdh19	2.6518
C4b	2.42808
Abca8a	1.99471
Abca8b	2.3201
Epb41l4b	2.31408
Aldh1a1	2.2381
Kcna1	1.46361
Ahnak	1.52842
Cebpd	2.49896
Fxyd1	1.80392
Ank3	2.18988
Chl1	2.51544
Cadm4	1.95543
Lgi4	1.93669
Rarres2	1.80285
Matn2	1.94643
Bach1	1.9911
Zfp36l1	1.69419
Atf3	2.10719
Tnfaip6	1.94037
Prnp	1.37668
Col16a1	1.86321
Fosb	1.26487
Marcks	1.68591
Gas7	1.74201
Cadm1	1.60444
Gbp2	1.4247
Hbegf	1.79704
Slc35f1	1.75185
Arpc1b	1.31693
Irgm1	1.62643
Cd59a	1.54218
Sdc4	1.48161
Entpd2	1.78857
Col27a1	1.49006
Jun	1.15777
Stard13	1.96969
Col3a1	1.47806
Casp4	1.66981
Gpnmb	1.16374
Ifitm3	1.05402
Rasgef1c	1.23547
L1cam	1.53838
Itgb4	1.32211
Trib1	1.90077
Slc43a3	1.55234
Vgll3	1.15004
Itga1	1.38202
Kcna2	1.6982
Klf6	1.37716
Sbno2	1.92132
Ucn2	1.67705
Sat1	1.11454
9330121J05Rik	1.18179
Col5a1	1.21826
Vwa1	1.08534
Marcksl1	1.51947
Sostdc1	1.36698
Fabp5	1.52739
Myc	1.94793
Rnd3	1.61264
Csrp1	1.0723
Ntrk3	1.61178
Wwp1	1.65882
Tnfsf9	1.36606
Zeb2	1.26695
Ybx3	1.41034
Plce1	1.36666
Ccn1	1.73906
Iqgap2	1.17262
H2-Q4	1.2372
Aspa	1.23488
Nrp2	1.32216
Nop58	1.61028
Sox6	1.1706
Nid2	1.0452
Tagln2	1.26473
Erbb3	1.0361
Csrnp1	1.28367
Tmod2	1.14512
Fgl2	1.75767
Ripk1	1.20096
Shpk	1.10284
Megf9	1.12716
Mcl1	1.00009
Tgfbr3	1.10197
Fgf2	1.00881
Scarb2	1.39501
Sipa1l2	1.13218
Col5a2	1.12417
Rassf4	1.55352
Tmem88b	1.01756
Parp14	1.11145
Litaf	1.28961
Rxrg	1.41314
Serpina3n	1.74319
Cyp2j9	1.03432
Cadm2	1.68596
Otud1	1.44231
Txnip	1.09181
Lmo4	1.07465
Lhfpl2	1.36939
Maff	1.27184
Fzd1	1.15938
Slc10a6	1.60926
Kcna6	1.37135
Sh3pxd2a	1.2939
Gbp7	1.05562
Adam23	1.54432
Creb5	1.09844
Il6st	1.08901
Socs3	1.11244
Pde4b	1.42005
Col5a3	1.06457
Arid5b	1.05436
Irgm2	1.07467
Zfp703	1.22593
Zfp281	1.38101
Spry2	1.39037
Antxr2	1.10026
Tiparp	1.02501
Csmd1	1.04788
Spata13	1.23909
Dusp6	1.15437
Lgi1	1.15259
Ehbp1	1.27004
Pnp	1.11508
Snx10	1.13873
Vmp1	1.25795
S1pr3	1.2686
Gpt2	1.12366
Pex5l	1.10293
Phlda1	1.01014
Tsc22d2	1.05493
Cdh2	1.20223
Gadd45a	1.12859
Frat2	1.02779
