# Supplementary material for: Single-cell transcriptomic profile of satellite glial cells in trigeminal ganglion
Source: Front Mol Neurosci. 2023 Feb 2;16:1117065. doi: 10.3389/fnmol.2023.1117065 (PMC9932514; doi:10.3389/fnmol.2023.1117065)
Supplement: Supplementary file 2 [file Table_2.XLSX]

## Sheet: SGCs markers
	avg_log2FC
Fabp7	4.82693
Apoe	4.4297
Fbln2	3.55803
Bcan	3.50603
Fbln5	3.42709
Ednrb	3.16891
Ptprz1	3.13987
Scd1	3.01252
Mmd2	2.98474
Dbi	2.87541
Ptn	2.82999
Ttyh1	2.77621
Sfrp5	2.75654
Aldoc	2.72506
Slc4a4	2.66256
Prss35	2.60148
Lpar1	2.58168
Fads2	2.56626
Acsbg1	2.52449
Me1	2.45659
Pmepa1	2.40891
2900052N01Rik	2.32223
Abhd4	2.25122
Serpine2	2.18279
Sod3	2.14055
Ncam1	2.1387
Kcnj10	2.13397
Epas1	2.12595
Ntrk2	2.10916
Vim	2.10332
Metrn	2.07942
2310022B05Rik	2.03546
Ndrg2	2.03412
Igfbp4	2.02053
Ctnnd2	1.99523
Slc9a3r1	1.97796
Sdc3	1.95061
Cntfr	1.92686
Gpr37l1	1.89209
Elovl5	1.85626
Tspan18	1.85449
Atp1b2	1.84507
Hey2	1.84162
Itgb8	1.79701
Cxcl10	1.76227
Abca8a	1.75404
Vldlr	1.7522
Sema3g	1.75135
Id3	1.74903
Cacng4	1.73093
Cdh11	1.66218
Slc22a17	1.65051
Scd2	1.6442
Cnmd	1.64407
Cyp2j6	1.63399
Gpm6b	1.63031
Ccnd1	1.625
Gja1	1.62484
Sostdc1	1.61216
Pdpn	1.61167
Dclk1	1.61129
H2bc4	1.59522
Tm7sf2	1.58817
Lgr4	1.58413
Mapre2	1.58148
S100a1	1.57764
Gpam	1.57507
Mtss2	1.56604
Sparcl1	1.54827
Mgst1	1.54278
Gpx1	1.53232
Slc43a3	1.53107
Ptgfrn	1.52911
Mboat2	1.51926
Cmtm5	1.49449
Slc1a3	1.4925
Trim2	1.49176
Tspan7	1.48194
Col28a1	1.47742
Luzp2	1.44539
Tmem229a	1.42932
Gramd1b	1.42244
Msi2	1.41868
Lrrtm1	1.41188
Hmgcs2	1.39999
Fgfr1	1.38582
Atp1a2	1.38091
Fmo1	1.37885
Phgdh	1.37591
Rgcc	1.37427
Kcnn4	1.37218
Tmem47	1.37135
Cdh6	1.36777
Hmgcs1	1.36704
Adgrg1	1.35817
Pcdh10	1.35752
Fads1	1.3569
Jag1	1.3494
Selenop	1.34738
Hsd17b12	1.32628
Shisa4	1.3179
Hsd17b11	1.31569
Fnta	1.31241
Gatm	1.28917
Lrrc4b	1.28683
Sparc	1.2834
Aspa	1.27759
Daam2	1.27581
Cnn3	1.27391
Pon2	1.27154
Sox2	1.27138
Fam129a	1.26903
Acaa2	1.269
Megf10	1.26398
Cdo1	1.26138
Tafa5	1.25854
Ncam2	1.25846
Slc27a1	1.25541
Pebp1	1.2487
Ppp1r14c	1.24763
Nrarp	1.24752
Plaat3	1.24225
Paqr6	1.23942
Jam2	1.23489
Lss	1.22933
Nsdhl	1.22347
Itm2b	1.22185
Fam181b	1.20705
Fuca1	1.20605
Dhh	1.20388
Ucp2	1.19372
Notch1	1.18636
Myo10	1.18116
Slc12a2	1.17798
Kctd1	1.17414
Chadl	1.16895
Itga7	1.16864
Asrgl1	1.15571
mt-Nd5	1.15307
Nr2f1	1.15227
Sc5d	1.14451
Id4	1.14036
mt-Co1	1.13684
Hmgn3	1.13503
Lgr5	1.13078
Pdlim4	1.1209
Kit	1.11625
Rlbp1	1.11453
Zdhhc2	1.11241
Tspan3	1.11199
Spon1	1.10991
Col23a1	1.10396
Cst3	1.10374
Sorbs1	1.10133
Ndnf	1.0942
Gpd1	1.08411
Wnt6	1.08356
Cyp2j9	1.07942
Rdh5	1.07923
Col5a3	1.07117
Msmo1	1.06442
Sfxn1	1.06382
Pex11a	1.04871
Glo1	1.04814
Tmod2	1.04772
Cyp51	1.04654
Slitrk2	1.04554
Acss2	1.04362
Rnd2	1.03809
Cxcr4	1.03693
Hsdl2	1.03163
Adamts5	1.02727
Aldh2	1.02139
Scg3	1.01968
Tbc1d10a	1.01667
Angpt2	1.01494
Dhcr7	1.00646
Slc1a4	0.999118
Rhoc	0.998953
Bambi	0.995267
S100b	0.987266
Cald1	0.985387
Lsamp	0.981906
Dad1	0.980144
S1pr3	0.979945
Lhfp	0.978714
Adgrg6	0.976085
Lrrc4c	0.975417
H1f2	0.97424
Laptm4a	0.964658
Fads6	0.961321
Acadl	0.951902
Prdx6	0.949325
Kcnj16	0.943556
Folh1	0.941386
Car5b	0.934638
Sqle	0.933141
P4ha3	0.932268
Septin9	0.931787
Emp2	0.931043
Enho	0.928765
Psph	0.927176
Add3	0.92713
Erg28	0.92583
Paqr8	0.925373
Ctnna1	0.922382
Slc7a2	0.914773
Gsta4	0.914027
Abat	0.913966
Gm2115	0.909666
Dlgap1	0.906645
Mif	0.906371
Mxi1	0.90063
Srebf1	0.900018
Acot1	0.89575
Oat	0.890722
Glul	0.890243
Sh3pxd2b	0.890017
Eci2	0.888606
Zfp24	0.887719
Fdft1	0.887271
Klhl13	0.887041
4931406C07Rik	0.883997
Pcx	0.883299
Sfrp1	0.881539
Prnp	0.881046
Smox	0.880921
Grik3	0.879284
Cd63	0.878863
Csdc2	0.87614
Mlc1	0.868858
Enpp1	0.866869
Pbxip1	0.862317
Pdzd2	0.86028
Cdh1	0.859842
Lysmd2	0.857222
Abcd3	0.857198
Tspan15	0.855458
Wipi1	0.853569
Alpl	0.851695
Tns3	0.849804
Abcg1	0.848386
Chpt1	0.847698
Matn2	0.846794
Egfl8	0.845874
Olfml2a	0.844886
Suclg2	0.841379
Igsf11	0.830962
mt-Cytb	0.830566
Celsr2	0.829529
Ece1	0.827142
mt-Nd4	0.826786
Rnf215	0.826557
Tbx2	0.822782
Hmgcr	0.819664
Itm2c	0.817764
Hepacam	0.816943
Tecr	0.816842
Mmp14	0.816184
mt-Nd2	0.815334
Ckb	0.814927
mt-Td	0.811509
Vegfa	0.806341
Cpq	0.806237
Slc35f1	0.801801
Canx	0.796586
Matn4	0.791866
Gm3571	0.790109
Sema3b	0.787129
Fbxo7	0.785904
Foxd3	0.785318
Kif1b	0.776634
Cpt1a	0.774968
Golga7	0.773034
Cat	0.772934
Htra1	0.771946
mt-Nd1	0.769272
Sox10	0.766336
Aldh9a1	0.765158
Edil3	0.76174
Ldhb	0.760259
Dipk2a	0.758168
Mageh1	0.757445
Cntn1	0.749588
Tcf7l1	0.749366
Sdc2	0.748764
Ddit4	0.748351
Srpx	0.74254
Mest	0.740629
Fam171b	0.734907
Soat1	0.734882
Kif21a	0.732795
Eepd1	0.732132
Npc2	0.730264
Nlgn3	0.729605
Lmbrd1	0.729024
Fam171a1	0.728044
Lgi4	0.725725
Inka2	0.724174
Fzd3	0.722204
Fibp	0.720714
Rarres2	0.72043
Malat1	0.719627
Sema6a	0.718516
Sv2c	0.718136
Fabp5	0.71187
Gnptg	0.708667
Ccn1	0.708486
Idh1	0.708374
Tmtc2	0.702972
S100a16	0.701853
Gstk1	0.689675
Plpp3	0.689452
Spcs1	0.688676
Snx1	0.67805
Pmvk	0.67733
Arc	0.676038
Bsg	0.675248
Ppp2r3a	0.67087
Nfia	0.669991
Scn3b	0.666959
Gng5	0.666734
Csad	0.665672
Mfap3l	0.662416
Sh3pxd2a	0.661412
Chchd10	0.657917
Fkbp2	0.656722
Gamt	0.649174
Phlpp1	0.649072
Uqcr11	0.648728
Rbp1	0.646905
Fasn	0.644339
Rasa2	0.641008
Id2	0.640913
Fntb	0.640228
Fdps	0.639432
Trpm3	0.636354
Fmc1	0.635612
Tm7sf3	0.633006
Crot	0.632584
Cox7c	0.631754
Lamp1	0.631606
Plin3	0.631423
Maf	0.630822
Dars	0.627365
Prxl2a	0.625994
Mdk	0.625017
Gm28437	0.622922
CT010467.1	0.621655
Smpdl3a	0.619507
Dmd	0.617353
Gm13340	0.613242
Hibadh	0.611545
Cttnbp2nl	0.609607
Syt11	0.609023
Adgrl3	0.603633
Itpr3	0.599507
Rgl1	0.599342
Rhoq	0.598189
Tmem64	0.597299
Pard6g	0.597
Ctns	0.596383
Bgn	0.592831
Fam126a	0.59188
Acadm	0.591742
Marcks	0.589931
Prdx1	0.584298
Lyrm4	0.58343
Zcchc24	0.581318
Gstm5	0.579601
Casc4	0.578591
Tmbim6	0.578558
Rab31	0.577135
Apc2	0.575994
Stard3	0.573455
Hadha	0.573279
Plp1	0.572125
Acyp2	0.570992
Mrps28	0.569391
F3	0.568567
Selenof	0.568237
Ezr	0.566417
Slc43a2	0.564297
Tcn2	0.563437
Hsd17b7	0.562277
Tkt	0.561948
Lix1l	0.561065
Pfkm	0.560992
Rnf5	0.560829
Ext1	0.560264
Abca8b	0.559089
Tenm3	0.553586
Dnajb12	0.552074
Phyh	0.550984
Plscr4	0.550841
Ndufa13	0.548841
Ptprg	0.547318
Tap2	0.546236
Ergic3	0.545859
Acat2	0.545767
1810037I17Rik	0.545713
Nudt4	0.544604
Gm10925	0.541675
Adam17	0.541605
Emc7	0.540587
Nudt9	0.540153
Pmm1	0.538424
Cbx3	0.537559
Itgav	0.53708
Crip1	0.536427
Hadhb	0.53568
Cyp2d22	0.535513
Echs1	0.535377
Abca1	0.534764
Zfp706	0.533554
Sdhc	0.53261
Klhl5	0.530897
Kirrel	0.52919
Ddah2	0.528844
Ndufa1	0.5288
Lix1	0.528527
Pea15a	0.527687
Mpc2	0.524843
Idi1	0.524627
Nid1	0.521866
Zfp219	0.521187
Lrrc58	0.520968
Evi5	0.520655
Ptpn13	0.520477
Slco3a1	0.519944
Cotl1	0.517865
Kcna6	0.516725
Lama4	0.514928
Mid1ip1	0.51406
Sptssa	0.511853
Cd81	0.510061
Atp5h	0.509794
Camk2d	0.509128
Atp8a1	0.506222
Scrn1	0.505318
Scarb1	0.504886
Tpcn1	0.504792
Atp6v0a2	0.503711
Fat1	0.50346
Pgk1	0.501622
Cetn2	0.499498
Ctnnbip1	0.499452
Rhobtb3	0.498879
Ptprt	0.498205
Gm13341	0.498149
Sash1	0.497942
Dag1	0.496972
Rab10	0.493346
Arhgef9	0.492465
Gabbr1	0.492402
Ddah1	0.492277
Nr2f2	0.491042
Ehd3	0.48935
Tax1bp3	0.489224
Bmpr1a	0.487009
Npc1	0.486447
Rab9	0.486368
Cops9	0.484932
Erbb3	0.483753
Tmem256	0.483441
Itih5	0.481761
Rcn1	0.481635
Ppfibp1	0.477962
Tmem33	0.47394
Naxd	0.473395
Psmb2	0.472423
Efnb1	0.472326
Atp6v0e	0.470359
Sox4	0.468985
Yap1	0.467505
Ppib	0.46573
Tceal8	0.460679
H2-K1	0.460662
Timp3	0.459562
Pdia4	0.458541
Atp5e	0.457073
Lrrc8d	0.456145
Ddr1	0.455011
Rcn2	0.453918
Tsc22d4	0.453866
Ei24	0.452157
Plce1	0.451099
Socs3	0.450539
Mettl9	0.450012
Rhbdf1	0.449989
Dhrs1	0.447511
Mxra8	0.445318
Ehd2	0.444849
Arl6ip1	0.443715
mt-Nd6	0.442777
Cox4i1	0.439611
Fxyd1	0.439102
Spred1	0.436458
Cox14	0.435736
Fhl1	0.433522
Sorcs1	0.433135
Isg15	0.43221
Clptm1	0.432133
Cpne2	0.430046
Aig1	0.429987
Gng12	0.428219
Sar1b	0.42756
Rnf13	0.427103
Rcc2	0.426658
Saraf	0.425247
Fermt2	0.425099
Tspan14	0.424602
Sorbs2	0.424134
Cdh19	0.421893
Reep3	0.421085
Psmb8	0.419393
Anp32e	0.418212
Bcl9l	0.417129
H2aj	0.417125
Prdx5	0.417012
Asah1	0.416377
Anapc13	0.414705
Chl1	0.414636
Pex5l	0.414231
Ddrgk1	0.414141
Gadd45g	0.413871
Pank3	0.413475
Laptm4b	0.412677
mt-Rnr1	0.411235
Sh3kbp1	0.411162
Sec62	0.410373
Aldh7a1	0.41032
Acox1	0.409095
Sirt2	0.407432
Cyp39a1	0.406815
Anp32a	0.406502
Slc39a1	0.406191
Mtch1	0.40557
Gpt2	0.403805
Atp5k	0.40105
Zeb1	0.400122
Pgd	0.400021
Mtdh	0.397309
Vwa1	0.397079
Galnt1	0.39666
Polr2f	0.396561
Ndfip1	0.395424
Axl	0.394684
Cyfip1	0.392202
Agpat3	0.39175
Plk2	0.391411
Cd200	0.390734
Mpzl1	0.389868
Higd2a	0.389194
Mmut	0.389113
Naaa	0.386784
Bcap31	0.386358
Ifitm3	0.385853
Arhgap32	0.385092
Papss1	0.384882
Ptms	0.384627
Aph1a	0.383101
Pgp	0.383098
Ifi27	0.382573
Fis1	0.377006
Hmgn1	0.376383
Ptch1	0.375458
Ppp1r9a	0.375033
Car2	0.374846
Ramp2	0.373194
Fam102a	0.372886
Cdh2	0.370871
Ndufa7	0.36928
mt-Atp8	0.368827
Armcx3	0.368052
Uqcc2	0.367902
Fam219a	0.367306
Cdk19	0.366506
Atp6ap1	0.36626
Smim10l1	0.366063
Acsl3	0.364868
Btbd3	0.364375
Hes1	0.36407
Aacs	0.363762
Ide	0.363656
Ddhd1	0.3636
Ppt1	0.363427
Srebf2	0.361815
Zfyve21	0.361695
Aplp2	0.361119
Tmem59	0.360307
Hsd17b4	0.359588
Etnk1	0.356236
Slc1a5	0.356033
Magt1	0.355932
Tm9sf3	0.355422
Arhgap39	0.355291
Ctsd	0.35316
Enpp5	0.352887
Camk2n1	0.352644
Sort1	0.348623
Eif4g3	0.345722
Clic4	0.343876
Stard4	0.343759
Krtcap2	0.34318
Cox6b1	0.342833
Acly	0.341151
Ktn1	0.340928
Lamtor1	0.340328
Htatsf1	0.340263
Gstm1	0.340101
Cfap36	0.339292
Ech1	0.338159
Calu	0.336405
Lamb1	0.33633
Ggact	0.336291
Entpd2	0.33329
Scarb2	0.33246
Dusp6	0.332233
Sgcb	0.330876
4833439L19Rik	0.328515
Mgrn1	0.324144
Itsn1	0.323884
Tcf7l2	0.322608
Btbd1	0.320556
Mlf2	0.320432
mt-Rnr2	0.320056
Naxe	0.318425
Tomm7	0.317709
Pdha1	0.317653
Zhx1	0.317248
Rex1bd	0.316227
C330007P06Rik	0.313897
Ptpra	0.313401
Uqcrh	0.312808
Chmp5	0.310855
Rab12	0.310257
Abhd17b	0.310011
Rpn1	0.309994
Hsbp1	0.309981
Atraid	0.309869
Frmd6	0.309592
Cox6c	0.309295
Cbx5	0.309071
Top2b	0.308988
Psat1	0.308779
Mrps33	0.307283
Gpr137	0.30692
Mpc1	0.304905
Antxr1	0.304834
Golph3	0.304639
Atad1	0.303802
Hexa	0.303373
Scamp5	0.302236
Adh5	0.300466
Tmx2	0.300286
Mocs2	0.299799
Septin2	0.299275
Mcam	0.29915
Aif1l	0.298537
Tmem9b	0.297366
Spcs2	0.297162
Cox8a	0.296846
Gm2a	0.296559
Ubxn1	0.296368
Ndufb11	0.295139
Ppdpf	0.294466
Impad1	0.293508
Prdx2	0.293243
Tm9sf2	0.292428
Zc3h7b	0.291699
Elovl6	0.291147
Dusp1	0.289959
Selenok	0.289883
Uqcrq	0.289525
Cadm1	0.289018
Tmem176a	0.287832
Ndufc2	0.286271
Rhoa	0.286183
Arl3	0.285426
Atp5o	0.285415
Psme1	0.285039
Hsp90b1	0.283785
Stt3b	0.283574
Atp5c1	0.282607
4930402H24Rik	0.281549
Lrpap1	0.28103
Ormdl3	0.280946
Rpl41	0.279744
Trp53inp2	0.278459
Tmem184c	0.278198
Ganab	0.278189
Cyb5b	0.277713
BC031181	0.276718
Psme2	0.274884
Rsf1	0.274656
Tmco1	0.27454
Irf2bpl	0.274377
Slc16a1	0.274348
Rpn2	0.274074
Tpp1	0.273594
Vma21	0.272704
Stard3nl	0.268104
Uqcrc2	0.268102
Arpc1b	0.26786
Krcc1	0.266218
Arnt2	0.265713
Clasp2	0.265556
Ghitm	0.265219
Flnb	0.264721
Vegfb	0.263911
Serbp1	0.263721
Pik3r1	0.263475
Amfr	0.263193
Zfand6	0.262247
Kdelr1	0.262217
Zbtb20	0.261675
Aco2	0.261574
Macf1	0.260963
Mtarc2	0.259753
Paics	0.25938
9530068E07Rik	0.259132
Mrpl51	0.256812
Acbd5	0.256632
Atp5j2	0.255879
Selenot	0.254529
Maged1	0.254518
Arhgap5	0.253252
Txndc15	0.253162
Insig1	0.251384
Ndufb9	0.250265
Hspa9	0.250237
Smpd1	0.248453
Adprh	0.248041
Cyhr1	0.245927
Mrpl13	0.245307
Sf3b5	0.244919
Slc35a5	0.244846
H2az2	0.243234
Sel1l	0.24158
Rab5c	0.241426
Pdcd6	0.240506
Ppp1r15a	0.240266
Lmo4	0.239408
Mink1	0.239258
Slc25a4	0.239238
Eid1	0.239045
Ndufa2	0.239009
Fbxo2	0.238712
Tmem14c	0.23791
Sdha	0.237373
Os9	0.236715
Etv1	0.236523
Cd99l2	0.236444
Vcl	0.236311
Fundc1	0.236303
Ndufs8	0.235647
Zfp36l2	0.235419
Emc6	0.234536
Gtf2i	0.233719
Gpx4-ps2	0.231232
Acat1	0.230604
Pgls	0.230315
Rtraf	0.229682
Ndufb5	0.228939
Paip2b	0.228039
Lamp2	0.227972
Gpd2	0.227621
Slc6a8	0.227534
Hadh	0.227096
Uqcr10	0.226309
Twf1	0.226261
Ndufb10	0.225849
Chchd3	0.225696
Coro2b	0.225623
Calm3	0.224597
Uqcrb	0.224555
Kif1c	0.223747
Atp5j	0.22374
Mpdu1	0.222834
Ddost	0.222156
Pfdn5	0.221738
Timp2	0.221575
Tcf12	0.221499
Lhfpl2	0.221125
Plxdc2	0.221107
Trim8	0.220921
Hacd3	0.220441
Cwc15	0.219974
Mesd	0.219375
Ost4	0.219306
Lifr	0.219063
Mrpl48	0.219053
Sars	0.218554
Vdac1	0.218151
Ptov1	0.217928
Aamp	0.217913
Jam3	0.217618
Anapc16	0.217479
Ubl5	0.217388
Sptbn1	0.216856
Scg5	0.215806
Isca2	0.214983
Drap1	0.214704
Trappc3	0.214344
Eif3i	0.213646
Tmem63b	0.213462
Sgce	0.213298
Rab21	0.212292
Leprot	0.211841
Ccdc47	0.211524
Sh3d19	0.210435
Bcl2	0.210296
Efemp1	0.209891
Ebp	0.209867
Park7	0.208433
Cbx1	0.208016
Suclg1	0.207804
Cers2	0.20739
Tapbp	0.207313
Taf1	0.206774
Psmb10	0.206524
Ndufb1-ps	0.206479
Nap1l4	0.206408
Adamts1	0.205886
B2m	0.205772
Rbbp4	0.205524
Fos	0.205254
Ssrp1	0.204999
Sf3b6	0.204545
Sdf2	0.204358
Mfsd2a	0.204039
Unc50	0.203681
Ddt	0.203667
Exoc4	0.203638
Zmpste24	0.203225
Polr2g	0.202502
Tnfrsf21	0.201871
Ndufs6	0.201387
Rab5if	0.201348
Prpf19	0.201306
Nckap1	0.201131

## Sheet: mSCs markers
	avg_log2FC
Mpz	4.48038
Ncmap	3.82033
Pmp22	3.5937
Prx	3.59045
Drp2	3.03551
Fxyd6	3.03239
Pllp	2.98074
Pou3f1	2.9323
Cldn19	2.87616
Fam178b	2.66993
Ugt8a	2.65839
Secisbp2l	2.64712
Nr4a2	2.52116
Mbp	2.48891
Fa2h	2.46667
Cryab	2.46664
Cnp	2.43499
Lmna	2.31751
Bcas1	2.30714
Ogn	2.29957
Cdkn1a	2.24395
Limch1	2.23346
Mag	2.20198
Mal	2.17603
Rasal2	2.06734
Slc36a2	2.06111
Ndrg1	2.05468
Cdkn1b	2.04688
Qk	1.96795
Gldn	1.92806
Arhgap19	1.89805
Plekhb1	1.89777
Plp1	1.89405
Plekha4	1.88211
Emid1	1.87358
Cd9	1.84646
Gjc3	1.81648
Kcna1	1.81129
Nr4a3	1.76459
Mme	1.75784
Utrn	1.72293
Nfasc	1.67058
Reln	1.65093
Mt2	1.60633
Ptpre	1.59707
Kras	1.58779
Peli2	1.58047
Ccn3	1.57161
Otud7b	1.56308
Smtn	1.54567
Kcnk1	1.53972
Usp6nl	1.53676
Gnai1	1.53638
Kmt5a	1.52307
Egr2	1.51486
Ptprf	1.51234
Dusp15	1.5064
Art3	1.48924
Fut8	1.48671
Shc4	1.48008
Mt1	1.47833
Prrg3	1.46953
Ybx1	1.45957
Dag1	1.45346
Gpm6a	1.42607
Vat1l	1.4193
Mras	1.41675
Carns1	1.41216
Tjp2	1.37809
Sh3bp5	1.37741
Cuedc2	1.37035
Dusp18	1.36572
Cadm3	1.36092
Fryl	1.36081
Sema5a	1.3568
Fyn	1.35344
Aatk	1.35268
Pacs2	1.34921
Gadd45b	1.34359
Stxbp6	1.3374
Fxyd3	1.33396
Adam10	1.32837
Dkk3	1.32282
Nr4a1	1.31423
Klf9	1.28978
Osbpl1a	1.24396
Clstn1	1.22397
Jam3	1.22113
Gas2l3	1.22079
Ppm1l	1.22006
Itga6	1.21466
Nrbp2	1.20919
Ptpdc1	1.20496
Auts2	1.20045
Mmp15	1.20025
Ctnnal1	1.19599
Usp2	1.18159
Fscn1	1.18082
Aif1l	1.15775
Tsc22d4	1.15754
Arpc1a	1.15365
Fosb	1.15006
Cux1	1.13936
Gng2	1.13695
Septin3	1.12989
Sema3b	1.12812
Nek1	1.12204
St6gal1	1.11688
Abca2	1.10882
Tmcc3	1.10866
Hcn1	1.10621
Tnfrsf12a	1.09605
Odc1	1.09095
Tead1	1.08289
Sgk1	1.06492
Fmnl2	1.06145
Maf	1.05889
Purb	1.04158
Fgf1	1.04156
Gatm	1.04056
Hspa12a	1.01403
Tob1	1.0116
Hspg2	1.0105
Azin1	1.00815
Stk39	1.00335
Eif1	1.00142
Lpin1	0.998465
Tiparp	0.998111
Ssr1	0.994548
Csrp1	0.993601
Slc7a2	0.989227
Tmem134	0.980212
Neat1	0.978515
Mpdz	0.978166
Fth1	0.976522
Epb41l2	0.975199
Mafk	0.973084
Ppp1r9a	0.972439
Tmbim1	0.971071
Cab39l	0.96696
Ptma	0.963987
Scaf11	0.955199
Gprc5b	0.951563
Tjp1	0.931789
Dynll1	0.93155
Tmed10	0.925545
Megf9	0.916795
Egr3	0.904337
Wwtr1	0.895412
Klf4	0.894687
Irf1	0.89343
Slc44a1	0.891552
Ahnak	0.889631
Jund	0.885383
Arid5b	0.883831
Dhcr24	0.883606
Idi1	0.883263
Ppp1r15b	0.88068
Rhot1	0.870892
Mgll	0.868523
Mlec	0.865088
Ivns1abp	0.859382
Adamts5	0.854615
Ldhb	0.853566
Cd82	0.840149
Elovl6	0.839974
Slc3a2	0.827058
Plaat3	0.82582
Ak3	0.824858
Emp2	0.824667
Sdc4	0.817501
Spop	0.816193
Mt3	0.813048
Bicd1	0.803045
Tmem245	0.800727
Hspa2	0.790645
Atp1b3	0.788883
Timp3	0.786407
Sox10	0.782052
Itgb4	0.778056
Gab1	0.776867
Ryk	0.774215
Sema6d	0.765085
Kif13b	0.764398
Dnajc7	0.763648
Itpr3	0.761599
Csnk1a1	0.751205
Rasgef1a	0.751173
Hnrnpll	0.749359
Abhd12	0.748411
Cpd	0.738684
Rap2a	0.737451
Map4k4	0.73686
Ldlr	0.733628
Kif1a	0.731533
Gm6977	0.728519
Cerk	0.723097
Sat1	0.720099
Parva	0.709729
Erf	0.707962
Sptlc2	0.706027
Septin11	0.703658
Cyfip1	0.703289
Grb14	0.702957
Utp11	0.702041
Mapk8ip1	0.697251
Lamb1	0.695135
Serinc5	0.693958
Ifrd1	0.692129
Man1a2	0.688857
Spg20	0.685828
Mfap3l	0.682983
Spag9	0.674435
Rmnd5a	0.673057
Slc25a1	0.663756
Bag5	0.663105
Cyp51	0.657824
Itih5	0.655889
Ss18l2	0.651486
Egln1	0.65139
Endod1	0.651178
Insig1	0.650616
Gpr155	0.6469
Plekha1	0.646235
Rassf3	0.644886
Ankrd12	0.641654
Btg2	0.639251
Ski	0.63756
H3f3b	0.637287
Hmgcs1	0.63537
Git1	0.635086
Cers2	0.634772
Pcbp4	0.633883
Med13l	0.632163
Ezr	0.631062
Samd8	0.629346
Txnip	0.627849
Fzd3	0.627638
Lrrtm2	0.627068
Kcna2	0.621118
Fos	0.618513
Cpeb2	0.616068
Itpkb	0.615407
Spire1	0.61411
Zdhhc8	0.613233
Sec14l1	0.612557
Peli1	0.609942
Tspan15	0.609614
Tex2	0.608897
Papss1	0.604877
Eid1	0.603006
Myo9a	0.600204
Puf60	0.599723
Celf2	0.599428
Zfp91	0.59912
Ank	0.597865
Ppp4r2	0.594794
Rnf7	0.594621
Gmfb	0.591022
Srsf5	0.589185
Npc1	0.587204
Klf13	0.585127
Hmgcr	0.584052
Ccser2	0.583632
Lap3	0.582006
Deptor	0.578319
Tmem189	0.576579
Cavin3	0.576026
Bc1	0.572291
Ptbp1	0.571431
Fads3	0.570963
Pdgfa	0.569759
Csnk1g3	0.568071
Jmy	0.566939
Tacc1	0.566888
Sirt2	0.56646
Arnt2	0.563886
Ahcyl2	0.562708
Pea15a	0.557238
Kif5b	0.554647
Rnf13	0.554624
Stmn1	0.553462
Pttg1ip	0.552464
Svip	0.547921
Inf2	0.546848
Ubc	0.541943
Stx6	0.54155
Cavin1	0.531518
Dnaja4	0.531201
Srsf7	0.526769
Brd2	0.523792
Pakap	0.523188
Nrep	0.523045
Adipor2	0.520464
Itm2a	0.517163
Foxo3	0.516175
Nfix	0.513788
Mapre3	0.513302
Arpc5	0.510871
Mtmr2	0.510698
Tsc22d3	0.509186
Cdc42bpa	0.503303
Rtkn	0.50257
Eef1d	0.502388
Eif1a	0.501957
Marcksl1	0.499301
Stat3	0.496082
Lrp6	0.494464
Emd	0.492205
Ctdsp1	0.492102
Igtp	0.485087
Fam204a	0.480523
Hnrnpdl	0.477994
Ythdf2	0.476463
Tm7sf3	0.475008
Clip2	0.474976
Dhh	0.474362
Ing1	0.47303
Gna12	0.472348
Lsm14a	0.472054
Pip4k2a	0.471128
Syf2	0.464003
Pink1	0.461281
Smarca5	0.461096
Add1	0.459295
Cdc42se1	0.457481
Cap1	0.457399
Sh3d19	0.454883
Slc16a1	0.452531
Aldh6a1	0.443943
Sort1	0.440366
Smg7	0.439885
Rela	0.439362
Rassf1	0.438631
Zbtb38	0.437603
Cmtm6	0.436812
Srrm1	0.436685
Ctnnd1	0.436047
S100b	0.434621
Ralbp1	0.434487
Clcn6	0.433873
Cltb	0.43369
Cfl2	0.433067
Ilrun	0.432284
Ankrd40	0.430781
Pisd	0.43044
Rnf130	0.429407
Tns3	0.428181
Ctnnb1	0.423036
Wasf2	0.422949
Pdcd6ip	0.422713
Dlc1	0.422633
Irf9	0.421596
Msmo1	0.421128
Glod4	0.420869
Cldnd1	0.420631
Capn2	0.420563
Lipa	0.419258
Eprs	0.416664
Cop1	0.415524
Rnf141	0.41429
Septin8	0.411725
Gas2l1	0.410826
Col4a1	0.409809
Yipf6	0.409275
Ptprs	0.408822
Fam102a	0.408556
Kdm6b	0.406164
Nudt3	0.402919
Tmpo	0.402434
Ranbp9	0.401097
Pank3	0.400366
Srebf2	0.399781
Fbxl5	0.399736
Frmd3	0.397192
Ubb	0.396215
Cnbp	0.39441
Gltp	0.393881
Cenpb	0.393606
Chpt1	0.393579
Wsb2	0.392302
Gpm6b	0.38919
Cul3	0.387767
Scd2	0.38604
Far1	0.385222
Zeb2	0.383596
S100a6	0.383463
Pa2g4	0.381241
Caprin1	0.38
Ubl3	0.379701
Hsd17b7	0.377848
Tmem50a	0.377055
Dnaja1	0.37677
Zfp644	0.376725
Hs2st1	0.376226
Hnrnpu	0.375966
Rcn1	0.37432
Tle3	0.372206
Tnks2	0.370877
Rnf4	0.370591
Maff	0.370341
Spen	0.369251
Pdap1	0.369157
mt-Rnr1	0.366767
Ash1l	0.365573
Nf1	0.365402
Retreg1	0.364893
Crebrf	0.363439
Cfap20	0.363311
Mat2a	0.363173
Tmbim6	0.363169
Senp6	0.361428
Crip2	0.356397
Arf4	0.354844
Hdgfl3	0.354534
Ddx6	0.354358
Cryzl1	0.353459
Arhgef12	0.353271
Ctdsp2	0.353243
Pcna	0.352503
Mfsd14a	0.352147
Mllt3	0.351776
Rplp0	0.351268
Pja1	0.349594
Cbl	0.349209
Irgm1	0.347912
Pcmtd1	0.346561
Ilkap	0.346234
Tmem229a	0.345926
Tmed7	0.344355
Hsd17b11	0.343855
Taok2	0.343494
Cdc73	0.341002
Cipc	0.339819
Chtop	0.33905
Ugdh	0.338274
1810037I17Rik	0.336557
Septin2	0.335996
Fam76a	0.334915
Cyb5r3	0.334902
Hspa1b	0.333518
Mxd4	0.333384
Arhgap5	0.332325
Dmd	0.332216
Clic4	0.330461
Hnrnpa2b1	0.330087
Bptf	0.328833
Cd59a	0.328358
Ncl	0.328048
Lin7c	0.327824
Sun1	0.327789
mt-Nd4	0.327614
Picalm	0.327263
Ttc9	0.326575
Zfp131	0.326312
Cnot6	0.325932
Cdc42ep4	0.325913
Pum2	0.325662
Ddx17	0.325375
Fem1b	0.325059
Ubxn4	0.324987
Rac1	0.324959
Zranb1	0.324426
Srsf6	0.322911
9930021J03Rik	0.321879
Ptpn11	0.321268
Fam129b	0.321212
Cyth2	0.320813
Wac	0.319688
Camk2n1	0.319008
Eif3j1	0.318618
Wwp2	0.31838
Tacc2	0.317997
Stat1	0.316872
Sccpdh	0.31493
Zfp148	0.313265
Dusp8	0.312751
Kat6a	0.311576
Arid1a	0.311542
Coq10b	0.309821
Ddx5	0.309342
Pum1	0.308494
Las1l	0.307756
Zfp664	0.307454
Arhgef17	0.305321
mt-Rnr2	0.305087
Brd3	0.304733
Fbxl3	0.30433
Cry2	0.304318
Pura	0.304049
Pcbp2	0.303886
Srsf2	0.303273
Tubb4b	0.302482
Cc2d1b	0.302342
Slc38a2	0.301234
Tmf1	0.300844
H1f0	0.300311
mt-Nd2	0.29883
Pcyt2	0.298551
Slc66a2	0.297848
Rybp	0.297365
Dst	0.295382
Tanc2	0.295368
Sypl	0.294152
Ubn2	0.293005
Tkt	0.292778
Tcea1	0.292526
Ehbp1	0.292285
Cdv3	0.292186
Tmem106b	0.291812
Ip6k2	0.291064
Rab11b	0.289804
Kat2b	0.28913
Irs2	0.288472
Plpp1	0.285835
1110038B12Rik	0.285566
Hnrnpa3	0.285149
Rer1	0.285115
Stx16	0.284216
Syncrip	0.282913
Cbx4	0.281826
Map7d1	0.281726
Myo18a	0.280179
Pdrg1	0.279787
Slc25a51	0.279523
Vamp3	0.279322
Ctcf	0.27692
Cd151	0.276756
Xiap	0.275673
Lamp1	0.275515
Paqr4	0.274803
Opa3	0.274424
Cnppd1	0.274307
Spire2	0.273717
Itgb1	0.273553
Sh3gl1	0.273388
Ptp4a1	0.273193
Hnrnph3	0.272413
Rad21	0.271666
Pcm1	0.271254
Tab2	0.271207
Crlf3	0.270518
Hadh	0.26993
Cnih4	0.268377
Apc	0.266788
Usp32	0.266467
Dennd5a	0.265656
Btg1	0.26496
Actb	0.264922
Sap18	0.264382
Fmr1	0.264158
Tulp4	0.263939
Ep300	0.262823
P4ha1	0.261887
Arhgap39	0.261406
Vezf1	0.261029
Pitpnb	0.260602
Paics	0.259643
Kmt2a	0.259236
Gas5	0.25893
Vat1	0.258125
Akap9	0.257834
Lgals1	0.257755
Slc35e4	0.25729
Tomm20	0.257019
Numa1	0.256657
Rapgef6	0.25609
Slc44a2	0.255638
Mknk2	0.25552
Mprip	0.254739
Snx16	0.254585
Atrn	0.254258
Tspan17	0.25398
Dysf	0.252962
Dusp26	0.252372
Elovl7	0.251804
Mib1	0.251112
Sparc	0.250953
Hid1	0.250475
Rgcc	0.250223
Polr2a	0.250204
Mmgt1	0.249996
mt-Cytb	0.249644
Akap8l	0.249341
Samd4b	0.248973
Rhob	0.248864
Gnai3	0.248769
Upf3a	0.248629
Dnttip2	0.24811
Eif4b	0.247947
Gm10925	0.247703
Fermt2	0.246886
Pak2	0.246781
Ythdc1	0.246565
Micu2	0.24598
Clcn3	0.245961
Hmgb1	0.245562
Selenoi	0.245137
Rala	0.245124
Bcl2l1	0.244863
Gm28438	0.244167
Ubxn1	0.243546
Cuedc1	0.243036
Zfp36l2	0.242915
Nras	0.242786
Thsd7a	0.242558
Agpat3	0.242337
Mindy2	0.240132
Zzz3	0.240036
Cdh1	0.240011
Ccdc59	0.239008
Bnip3l	0.237297
Tnrc6b	0.237013
Rnf125	0.236897
Nek7	0.236346
Ppp2r2d	0.236176
Nptn	0.23584
Rab35	0.235659
Sfswap	0.234426
Rab2a	0.234189
Tra2b	0.234026
Aebp2	0.234023
Kmt2d	0.233935
Cadm4	0.233923
Alkbh5	0.233838
Cct5	0.233703
Pdcd4	0.233645
Atp1a1	0.232965
Larp7	0.232745
Tnrc6c	0.232317
Pbrm1	0.231723
Fip1l1	0.231714
Ckb	0.231233
Rab22a	0.231128
Mepce	0.230783
Ccdc47	0.230597
Nop53	0.227627
Zcchc24	0.227458
Nr3c1	0.226472
Pdzd8	0.226431
Mbtps1	0.226429
Ppt1	0.225428
Litaf	0.224188
Ube2e3	0.222216
Kdsr	0.220874
Tbc1d22a	0.220148
Phc2	0.219348
Kmt2e	0.218953
B230219D22Rik	0.218881
Hexim1	0.218476
Lrrc8c	0.217969
Agap1	0.217938
Ngdn	0.21731
Zfp326	0.216814
Zfp703	0.216002
Golph3	0.215687
Arl8a	0.21508
Trak2	0.215007
Hnrnpl	0.213906
Inpp4a	0.213727
Cbx7	0.213278
St13	0.212619
Zfp706	0.21215
BC005537	0.212031
Ier5	0.211997
Rock1	0.211277
Setx	0.211235
Ulk2	0.21013
Ro60	0.20876
Agps	0.208553
Arfgap2	0.208434
Adap1	0.207893
Mdm2	0.207323
Hectd4	0.207109
Dusp11	0.206926
Nbeal1	0.206636
Bzw1	0.206108
Ccny	0.204598
Tmed2	0.20458
Dlg1	0.204535
Dnajb1	0.204406
Appl2	0.203646
Phf2	0.203356
Eif5	0.201994
Trim44	0.201395
Med13	0.201137

## Sheet: nmSC markers
	avg_log2FC
Scn7a	4.2643
Emp1	2.77351
C4b	2.68962
Cdh19	2.65631
Chl1	2.64056
Cebpd	2.59825
Epb41l4b	2.45367
Aldh1a1	2.32336
Atf3	2.29666
Gbp2	2.25962
Abca8b	2.24032
Ank3	2.16496
Cadm4	2.16166
Lgi4	2.06925
Stard13	2.01338
Tnfaip6	2.01146
Kcna2	1.96756
Gas7	1.96537
Entpd2	1.951
Irgm1	1.94373
Cadm2	1.94247
Fxyd1	1.93057
Hbegf	1.928
Matn2	1.85613
Kcna6	1.84935
Col16a1	1.8483
Sbno2	1.84246
Bach1	1.80682
Myc	1.7927
Cd59a	1.79075
Slc35f1	1.77686
Itgb4	1.74327
Abca8a	1.73358
Rarres2	1.72277
Adam23	1.70985
Kcna1	1.70936
Col27a1	1.69746
Wwp1	1.69666
Zfp36l1	1.64286
Rxrg	1.61298
Ntrk3	1.60879
Nop58	1.58443
Gbp7	1.56699
Marcks	1.54681
Trib1	1.54031
Pde4b	1.53804
Nrp2	1.52006
Ahnak	1.50591
Slc43a3	1.48817
Lhfpl2	1.48515
Rnd3	1.47773
Prnp	1.45969
Sdc4	1.45311
Cadm1	1.44896
Ccn1	1.44301
Maff	1.43721
Itga1	1.43421
Aspa	1.4273
Scarb2	1.42053
Ifitm3	1.41912
Arpc1b	1.41519
Zeb2	1.41023
Serpina3n	1.40546
Hspa1a	1.39528
Ybx3	1.38474
Vgll3	1.38414
Sipa1l2	1.38253
L1cam	1.36859
Klf6	1.35201
Pnp	1.34353
Marcksl1	1.32747
Csrp1	1.31926
Gpt2	1.31713
Fosb	1.31137
Vwa1	1.30854
Zfp703	1.29416
Csrnp1	1.28428
Vmp1	1.2774
Spata13	1.27253
Sh3pxd2a	1.27177
Txnip	1.24125
Irgm2	1.23097
Spry2	1.22195
Tgfbr3	1.22049
Fabp5	1.19912
Erbb3	1.18622
Dusp6	1.18136
Igtp	1.16914
Pex5l	1.15211
Litaf	1.15155
Gadd45a	1.14498
Jun	1.13856
Tmod2	1.12375
Socs3	1.1153
Sat1	1.11171
Sostdc1	1.1116
Ehbp1	1.11044
Deptor	1.10143
Cyp2j9	1.08945
Gab1	1.07699
Egr1	1.06488
Mafk	1.0572
Nr2f2	1.03521
Tagln2	1.03508
Art3	1.01604
Lmo4	1.00907
Add3	1.00013
Megf9	0.991516
Tle3	0.987111
Sorbs1	0.98069
S1pr3	0.968259
Atp1b2	0.967236
Bhlhe40	0.967066
Cmtm5	0.957315
Cnn3	0.955109
Foxo1	0.952358
Adgrg6	0.947404
Mcl1	0.931579
Celf2	0.925176
Klf4	0.919468
Col5a3	0.906744
Gas2l3	0.899464
Clic4	0.895506
Irs2	0.890611
Tiparp	0.88271
Phlda1	0.877724
Dst	0.87625
B2m	0.874682
Fbxo7	0.864109
Dnajb9	0.859697
Hspa1b	0.855906
Rlim	0.855715
Ncam1	0.855052
H2-D1	0.850322
Ccdc50	0.828439
Cd200	0.824969
H3f3b	0.819069
Zbtb20	0.812945
Ppp2r2a	0.803508
Fosl2	0.795191
Ski	0.785467
Ddhd1	0.785352
Il6st	0.783847
Mt1	0.783364
Egr3	0.772734
Snx10	0.771356
Prdx6	0.768782
Sox10	0.767868
Sptbn1	0.767745
Arid5b	0.764667
Tax1bp3	0.762235
Pnrc1	0.758511
Dock7	0.756871
Itgav	0.75549
Dusp18	0.748663
Ddx5	0.747635
Ndst1	0.74763
Gpr37l1	0.746302
Pten	0.737483
Dlc1	0.734009
Cpe	0.729803
Dnajb1	0.725608
Cavin1	0.725415
Hnrnph1	0.724913
Hspg2	0.722988
Ccnl1	0.721021
Sema6d	0.720401
Junb	0.718868
Rsrp1	0.714095
Dmd	0.704606
S100a11	0.703741
Gpm6b	0.700422
Fos	0.699542
Rock2	0.699328
Btg1	0.696959
Itga6	0.696096
Vcl	0.695645
Hnrnpa2b1	0.695009
Erf	0.693577
Rela	0.688174
Col4a1	0.684747
Ctnnd1	0.682797
Cbx4	0.681908
Aatk	0.681746
Notch1	0.665088
Jund	0.661849
Hexim1	0.661284
Rassf1	0.659343
Zfp36	0.654281
Eif1a	0.653031
Ppp1r10	0.649827
Arhgef12	0.646603
Nipbl	0.642418
Igf1r	0.636087
Hipk3	0.634767
Ier5	0.634504
Pcf11	0.631649
Klf9	0.630009
Ctnna1	0.62869
Stat2	0.627213
Ddx3x	0.616661
Wsb1	0.614024
Sparc	0.613619
Nedd4	0.613616
Ctdsp2	0.613466
Nfia	0.612462
Flna	0.609874
Fermt2	0.609655
Comt	0.608062
Irf9	0.607383
Sparcl1	0.605023
Mtss2	0.60436
Lats2	0.603933
Nudt4	0.601219
Mat2a	0.595928
Dbi	0.584293
Hbp1	0.58382
Epc2	0.581633
Sertad1	0.577811
Zfp638	0.576043
Vim	0.575652
Inf2	0.575461
Psat1	0.57406
Rbbp6	0.57388
Snhg1	0.564159
Mknk2	0.562749
Kmt2c	0.559933
Gstm1	0.558081
Ptpn12	0.553489
Nampt	0.551001
Nfix	0.547571
Nfic	0.547325
Leng8	0.546157
Ptma	0.533486
Klf7	0.523647
Col3a1	0.522884
Ppp1r15a	0.52282
H2-K1	0.518823
Nufip2	0.515963
Kmt2e	0.515106
Kmt2a	0.514934
Tpm3	0.514717
Ifrd1	0.512701
Cdc42se1	0.512625
Azin1	0.511268
Dnajb4	0.510007
Mepce	0.508916
Zswim6	0.508136
Raly	0.507269
Srsf5	0.502691
Lmna	0.500874
Ppp1r15b	0.497783
Rybp	0.497275
Eif4a1	0.495108
Hspa2	0.493899
Inpp5f	0.490825
Vezf1	0.490395
Zfas1	0.490388
Odc1	0.489835
Slc44a1	0.488226
Smc1a	0.4878
Ngfr	0.483181
Fus	0.482221
Hook3	0.478074
Gjc3	0.47478
Bag3	0.473204
Cic	0.47208
Uaca	0.471239
Galnt17	0.468501
Lysmd2	0.468299
Rock1	0.467559
Hmgcs2	0.46733
Tmpo	0.46475
Tra2a	0.464384
Asph	0.462699
Stat3	0.45994
Srrm2	0.455527
Nr3c1	0.455198
Sertad2	0.447456
Timp2	0.446851
Fads1	0.446278
Ubc	0.44371
Ece1	0.442895
Eif5	0.43698
Myl12a	0.436542
Sgce	0.435061
Anapc5	0.434933
Ubn1	0.434459
CT010467.1	0.433451
Nrn1	0.433228
Srebf1	0.43182
Med13	0.430759
Gatad2b	0.430183
Zbtb38	0.42828
Cald1	0.422837
Brd2	0.422546
Sh3d19	0.422347
Lpcat1	0.420354
Sppl3	0.417733
Slc39a1	0.416707
Zfand6	0.416142
Tead1	0.415538
Pttg1	0.415492
Rc3h1	0.415195
Pakap	0.412759
Taok1	0.412059
Dennd5a	0.411865
Fam53c	0.411567
Dnttip2	0.411473
Emp2	0.411373
Phip	0.411085
BC005537	0.409687
Dek	0.408602
Ing1	0.407604
Laptm4b	0.407433
Kat6a	0.407236
Ptprs	0.406732
Wwtr1	0.406612
Mboat2	0.404696
Ier2	0.403143
4930402H24Rik	0.402306
Prrc2c	0.399299
Lasp1	0.397133
Son	0.396602
Endod1	0.393557
Ttyh1	0.391905
Irf1	0.391778
Ifi27	0.390993
Trim35	0.388949
Capn5	0.388002
Sf1	0.387384
Bptf	0.38657
Atrx	0.385671
Aebp2	0.385528
Agap1	0.384556
1700025G04Rik	0.383591
Reln	0.382664
Cab39l	0.381975
Sfpq	0.381688
Smc6	0.380706
Hspa5	0.380477
Pcna	0.376755
Rsrc2	0.375919
Tnrc6a	0.374939
Tab2	0.374739
Pdgfa	0.373705
Sox4	0.373493
Cggbp1	0.371217
Ahnak2	0.369676
Igsf3	0.368608
Prpf4b	0.366709
Ddx17	0.366279
Timp3	0.365955
Arid1a	0.365332
Lnpep	0.364845
Fasn	0.363767
Ppp2r5e	0.363699
Stag2	0.362882
Ash1l	0.362376
Pnisr	0.36118
Zfp131	0.359866
Selenom	0.35956
Pcmtd2	0.358965
Ythdc1	0.358733
Gls	0.356776
Tpr	0.356065
Mt2	0.355936
Strn4	0.354294
Gnl3	0.352867
Pcdh1	0.35251
Snhg8	0.35223
Taf1d	0.352026
Rhoc	0.351492
Meg3	0.351422
Myo18a	0.351178
Btg2	0.350846
Srsf2	0.350777
Fam102a	0.350607
Tanc2	0.349107
Dpysl2	0.349052
Rsu1	0.349049
Trio	0.34726
Gna13	0.34719
Cnot6	0.347046
Eif1ax	0.347019
Add1	0.346268
Reep3	0.341393
Tulp4	0.341042
Mbd2	0.340487
Cyp2j6	0.339469
Gsn	0.336924
Hmgb1	0.336031
Git1	0.334227
Lamb1	0.332383
Spen	0.332259
Crebbp	0.332225
Itgb1	0.331911
Rbm39	0.330363
Rtkn	0.330104
Zmynd11	0.329621
Cfl1	0.32877
Zcchc24	0.326389
Zfp445	0.32633
Luc7l2	0.326139
Rdx	0.325757
Thoc2	0.324951
Jmy	0.324655
Rab8b	0.324377
Nktr	0.323074
Rbm18	0.322477
Ncor1	0.322049
Wdfy3	0.321318
Ccdc59	0.320726
Egr2	0.318996
Tm7sf3	0.318717
Rab18	0.31828
Smc3	0.315547
Slc38a2	0.314159
Prpf40a	0.313326
Tpt1	0.313187
Tns1	0.31004
Gtf2b	0.309914
Nras	0.308385
Plec	0.307282
Cdkn2d	0.307098
Tra2b	0.307035
Snrnp70	0.30687
Taf13	0.306673
Retreg1	0.304397
Os9	0.303889
Ep300	0.303211
Eny2	0.303082
Rbms1	0.301075
Eif1	0.300612
Cdk2ap2	0.300458
Ddah2	0.300303
Nfib	0.300255
Rprd1a	0.299481
Rack1	0.298675
Rb1cc1	0.29856
Hadh	0.298462
Med13l	0.298019
R3hdm2	0.297756
Mllt3	0.297383
Pik3r1	0.296681
Sec63	0.294816
Srsf3	0.294527
Lrrc58	0.291682
Plk2	0.29163
Cited2	0.291235
Gng12	0.291076
Top2b	0.289834
Tbl1x	0.289641
Pum2	0.288821
Mkln1	0.288053
Ccnt1	0.287483
Malat1	0.28589
Ablim1	0.285531
Mapre1	0.28551
Srek1	0.285114
2410006H16Rik	0.284498
H2az1	0.284246
Nsd1	0.284034
Rap1a	0.283759
Tef	0.283692
Birc6	0.283228
Nlgn2	0.282521
Sort1	0.281986
Phf3	0.279562
Iqgap1	0.278608
Ndrg2	0.278176
Arhgap5	0.277985
Pa2g4	0.277883
4932438A13Rik	0.277481
Bmpr1a	0.277222
Zfand5	0.27689
Srsf7	0.276858
Camsap2	0.276521
Smarcc2	0.276075
Crip1	0.275904
Fmnl2	0.274381
Eif4g2	0.271799
Rnf19b	0.271343
Taf1	0.27133
1810013L24Rik	0.271006
Ccnl2	0.270451
Luzp2	0.270226
Samd4b	0.270224
Slc25a23	0.27004
Setd2	0.269924
Enpp5	0.269899
Fam120a	0.269562
Hnrnpdl	0.267736
Atf4	0.2654
Tacc2	0.264993
N4bp2l2	0.264947
Txndc16	0.264857
Rcn1	0.264434
Srsf6	0.26421
9530068E07Rik	0.26357
Usp25	0.263354
Etf1	0.262345
Ubb	0.261336
Appl1	0.260804
Tor1aip1	0.260291
Slk	0.260079
Asmt	0.259015
Npdc1	0.258719
Rasa1	0.258619
Cttn	0.258364
Mrpl33	0.257934
Hnrnpd	0.257059
Utrn	0.256467
Crebrf	0.255452
Ebna1bp2	0.254305
Bod1l	0.252797
Pnrc2	0.251121
Rsf1	0.251079
Psme1	0.250347
Wapl	0.250338
Tmem41b	0.249223
Arhgap39	0.249047
Gigyf2	0.248472
Numa1	0.248225
Clk1	0.247358
Clip1	0.247112
Baz1b	0.2467
Tnrc6c	0.246299
Dhx9	0.245977
Ppp4c	0.245184
Nbeal1	0.2448
Pnn	0.244751
Dhrs1	0.244734
Psmb10	0.244241
Tspan14	0.244214
Rfc1	0.243753
Rps5	0.242977
Rere	0.242171
Cdc42se2	0.241511
Sun2	0.241387
Rnf167	0.241216
Elf1	0.240978
Tnrc6b	0.240855
Mgll	0.240728
Zc3h13	0.239823
Camk2d	0.23921
Eloc	0.239199
Nolc1	0.237988
Papola	0.237707
Sbno1	0.237407
Gpatch8	0.237191
Synm	0.237094
Akap9	0.237026
Atrn	0.236769
Safb	0.236713
Smarca5	0.236681
Marf1	0.236524
Paip2b	0.236272
Celf1	0.234504
Polr2f	0.234426
Hnrnpul2	0.233891
Dph3	0.233512
Sppl2a	0.233362
6820431F20Rik	0.232597
Aida	0.23245
Snx18	0.231623
Mecp2	0.231562
Snx27	0.2313
Brd4	0.229999
Arid4b	0.229862
Zmiz1	0.22583
Peli1	0.225562
Msl1	0.225138
Cnep1r1	0.225073
Mapk1ip1l	0.225
Nfat5	0.224354
Hipk1	0.224111
Trp53inp2	0.223836
Gadd45g	0.223459
Aldh6a1	0.22335
Bclaf1	0.222796
Kmt2d	0.222733
Fth1	0.222439
Ipo7	0.222426
Foxn3	0.221948
Akt2	0.221527
Ubr5	0.221197
Tns3	0.221009
Snrpb	0.220753
AC159819.1	0.220701
Trpm7	0.220328
Susd6	0.220191
Zfhx3	0.220086
Yy1	0.219742
Ctsf	0.219174
Appbp2	0.217936
Glg1	0.216407
Tsc22d4	0.215604
Cast	0.215514
Nol7	0.214826
Spred1	0.214788
Acin1	0.214535
Cul3	0.214391
Mycbp2	0.21401
Kbtbd2	0.213865
Tmod3	0.213
Ctcf	0.212394
Chd8	0.21185
Ppp4r3b	0.211482
Pdcd4	0.211436
Fam76a	0.211435
Rmnd5a	0.211326
Nudt21	0.210795
Clcn6	0.210289
Ccar1	0.209697
Sqstm1	0.209167
Golga4	0.208828
Foxo3	0.208783
Zranb1	0.208475
Rpl22	0.20717
Topors	0.207098
1810037I17Rik	0.206861
Prrc2a	0.206743
Huwe1	0.205461
Ylpm1	0.205308
Mpp5	0.204511
Kansl1	0.204416
Srrt	0.204022
Sfswap	0.203973
Gpbp1	0.203502
Khsrp	0.203445
Scn1b	0.203237
Rtf1	0.203175
Lrrtm2	0.202843
Ranbp2	0.20211
Ap3b1	0.201982
Ubp1	0.200183
Abcc5	0.200082

## Sheet: SGCs-mSCs-nmSCs
Timp3
Tsc22d4
Gpm6b
Emp2
Fos
Sparc
Sox10
Arhgap39
Hadh
Arhgap5
Fam102a
Fermt2
Lamb1
Sh3d19
1810037I17Rik
Rcn1
Sort1
Clic4
Tm7sf3
Dmd
Zcchc24
Tns3

## Sheet: SGCs-nmSCs
Abca8a
Abca8b
Cdh19
Chl1
Fxyd1
Lgi4
Prnp
Entpd2
Matn2
Rarres2
Arpc1b
Dbi
Cadm1
Marcks
Slc35f1
Ifitm3
Vwa1
Kcna6
Aspa
Slc43a3
Gpm6b
Fos
Sparc
Sptbn1
Vim
B2m
Tmod2
Erbb3
Sparcl1
Scarb2
Atp1b2
Lhfpl2
Sostdc1
Cnn3
Cmtm5
Ccn1
Add3
CT010467.1
Socs3
Nr2f2
Clic4
Adgrg6
Cyp2j9
Timp3
Gpr37l1
Sh3pxd2a
Trp53inp2
Fabp5
Ncam1
Top2b
Polr2f
Taf1
Psmb10
Psme1
Sox4
Paip2b
Enpp5
9530068E07Rik
Bmpr1a
Lmo4
Rsf1
Col5a3
Spred1
Dhrs1
Dusp6
Gpt2
Tspan14
Sox10
Arhgap5
Arhgap39
Hadh
1810037I17Rik
Timp2
Luzp2
Ttyh1
Os9
Malat1
Zbtb20
Gadd45g
Laptm4b
Ddah2
Sorbs1
Fasn
Zfand6
Lysmd2
Srebf1
Lrrc58
Rhoc
Pex5l
Fam102a
4930402H24Rik
Itgav
Notch1
Camk2d
Gng12
Tm7sf3
Nudt4
Reep3
Hmgcs2
Pik3r1
Sort1
Rcn1
Ece1
Tns3
Psat1
Cyp2j6
Plk2
S1pr3
Dmd
Emp2
Sh3d19
Slc39a1
Ppp1r15a
Fbxo7
Tsc22d4
Vcl
Cd200
Mtss2
Ctnna1
Crip1
Fads1
Nfia
Prdx6
Sgce
Cald1
Ifi27
Tax1bp3
H2-K1
Mboat2
Ddhd1
Fermt2
Gstm1
Lamb1
Ndrg2
Zcchc24

## Sheet: SGCs-mSCs
Dag1
Gatm
Plp1
Sema3b
Timp3
Scd2
mt-Rnr2
mt-Nd4
Tsc22d4
Plaat3
Aif1l
Gpm6b
Maf
mt-Rnr1
mt-Cytb
mt-Nd2
Jam3
Emp2
Slc7a2
Fos
Sparc
Sox10
Ppt1
Golph3
Itih5
Agpat3
Ubxn1
Arhgap39
Ppp1r9a
Hsd17b7
Ccdc47
Hadh
Paics
Adamts5
Arhgap5
Zfp706
Itpr3
Hmgcs1
Pank3
Slc16a1
Cdh1
Ldhb
Tmem229a
Fam102a
Fermt2
Septin2
Lamb1
Tkt
Sh3d19
Arnt2
1810037I17Rik
Papss1
Rnf13
Pea15a
Chpt1
Insig1
Rcn1
Camk2n1
Zfp36l2
Hmgcr
Sort1
Sirt2
Srebf2
Tmbim6
S100b
Clic4
Tm7sf3
Ezr
Cers2
Dmd
Fzd3
Idi1
Lamp1
Dhh
Msmo1
Eid1
Npc1
Rgcc
Cyp51
Ckb
Mfap3l
Hsd17b11
Zcchc24
Gm10925
Tspan15
Elovl6
Tns3
Cyfip1

## Sheet: mSCs-nmSCs
Ahnak
Art3
Eif1
Fosb
Fth1
Gjc3
Jund
Kcna1
Lmna
Mt1
Mt2
Ptma
Reln
Utrn
Timp3
Aatk
H3f3b
Klf9
Ubc
Egr2
Gas2l3
Tsc22d4
Hspg2
Itga6
Csrp1
Dusp18
Gpm6b
Sdc4
Itgb4
Emp2
Klf4
Fos
Sparc
Atrn
Sox10
Wwtr1
Nbeal1
Akap9
Pdcd4
Tnrc6b
Tnrc6c
Tacc2
Dnttip2
Sat1
Sfswap
Kmt2d
Tanc2
Agap1
Samd4b
Numa1
Ctcf
Nras
Tead1
Tulp4
Arhgap39
Myo18a
Ccdc59
Ythdc1
Kmt2a
Hadh
Hmgb1
Zranb1
Dnajb1
Mepce
Ddx5
Egr3
Mllt3
Arid1a
Rybp
Crebrf
Dennd5a
Ehbp1
Aebp2
Med13
Zfp131
Arhgap5
Cbx4
Ep300
Fam76a
Cnot6
Pum2
Tab2
Vezf1
Odc1
Tra2b
Pa2g4
Bptf
Clcn6
Ash1l
Zbtb38
Srsf6
Rock1
Mafk
Fmnl2
Megf9
Ubb
Irf1
Kmt2e
Nr3c1
Azin1
Pcna
Mknk2
Ptprs
Hexim1
Spen
Arhgef12
Tiparp
Aldh6a1
Irf9
Rtkn
Ing1
Retreg1
Kcna2
Irs2
Lrrtm2
Smarca5
Arid5b
Ctnnd1
BC005537
Marcksl1
Kat6a
Hnrnpa2b1
Slc38a2
Fam102a
Cul3
Zfp703
Cab39l
Fermt2
Srsf5
Foxo3
Cdc42se1
Cavin1
Rassf1
Pdgfa
Peli1
Lamb1
Ctdsp2
Sh3d19
Col4a1
Srsf7
Slc44a1
Pakap
Jmy
Tle3
1810037I17Rik
Txnip
Eif1a
Rela
Tmpo
Nfix
Hnrnpdl
Rcn1
Ppp1r15b
Hspa1b
Rmnd5a
Ddx17
Inf2
Igtp
Litaf
Gab1
Sort1
Brd2
Med13l
Endod1
Clic4
Git1
Tm7sf3
Itgb1
Dlc1
Dmd
Stat3
Mgll
Btg1
Maff
Celf2
Cadm4
Srsf2
Mat2a
Ifrd1
Eif5
Irgm1
Hspa2
Sema6d
Zeb2
Erf
Zcchc24
Ski
Add1
Cd59a
Deptor
Tns3
Ier5
Btg2
Dst
