# Supplementary material for: Single-cell transcriptomic profile of satellite glial cells in trigeminal ganglion
Source: Front Mol Neurosci. 2023 Feb 2;16:1117065. doi: 10.3389/fnmol.2023.1117065 (PMC9932514; doi:10.3389/fnmol.2023.1117065)
Supplement: Supplementary file 3 [file Table_3.XLSX]

## Sheet: Sheet1
celltype	gene	exp	ratio	ratio: The ratio represents the number of single cells that can be detected expressing the target gene as a proportion of the overall number of corresponding cell clusters
nmSCs	Scn10a	0.155932	0.0684156
nmSCs	Scn11a	0.16243	0.0715021
nmSCs	Scn1a	0.011969	0.00565844
nmSCs	Scn1b	0.180705	0.0781893
nmSCs	Scn2a	0.027914	0.0128601
nmSCs	Scn2b	0.0223456	0.0102881
nmSCs	Scn3a	0.0105557	0.00462963
nmSCs	Scn3b	0.109992	0.0483539
nmSCs	Scn4a	0	0
nmSCs	Scn4b	0.0373187	0.0159465
nmSCs	Scn5a	0.0026664	0.00102881
nmSCs	Scn7a	3.38063	0.911523
nmSCs	Scn8a	0.0440041	0.0190329
nmSCs	Scn9a	0.181074	0.0781893
nmSCs	Scnm1	0.080914	0.0360082
nmSCs	Scnn1a	0	0
nmSCs	Scnn1b	0	0
nmSCs	Scnn1g	0.00132189	0.000514403
SGCs	Scn10a	0.1459	0.0858164
SGCs	Scn11a	0.159615	0.0947557
SGCs	Scn1a	0.0113711	0.00715137
SGCs	Scn1b	0.100085	0.0640644
SGCs	Scn2a	0.0221172	0.0140048
SGCs	Scn2b	0.0269459	0.0169845
SGCs	Scn3a	0.00712482	0.00417163
SGCs	Scn3b	0.405754	0.239869
SGCs	Scn4a	0	0
SGCs	Scn4b	0.0420291	0.0250298
SGCs	Scn5a	0.00316633	0.00178784
SGCs	Scn7a	0.180316	0.0965435
SGCs	Scn8a	0.0772391	0.0479738
SGCs	Scn9a	0.154919	0.0917759
SGCs	Scnm1	0.0982853	0.0643623
SGCs	Scnn1a	0.00550761	0.00357568
SGCs	Scnn1b	0.000376786	0.000297974
SGCs	Scnn1g	0	0
mSCs	Scn10a	0.127539	0.0593235
mSCs	Scn11a	0.137464	0.0628652
mSCs	Scn1a	0.0108385	0.00513547
mSCs	Scn1b	0.0548382	0.0262086
mSCs	Scn2a	0.0114391	0.00548964
mSCs	Scn2b	0.0248771	0.012573
mSCs	Scn3a	0.00568928	0.00247919
mSCs	Scn3b	0.0446644	0.0212502
mSCs	Scn4a	0	0
mSCs	Scn4b	0.0270018	0.0131043
mSCs	Scn5a	0.00187023	0.000885426
mSCs	Scn7a	0.194588	0.0816363
mSCs	Scn8a	0.0310876	0.0146981
mSCs	Scn9a	0.147412	0.0658757
mSCs	Scnm1	0.111012	0.0508234
mSCs	Scnn1a	0.000852039	0.00035417
mSCs	Scnn1b	0	0
mSCs	Scnn1g	0	0
celltype	gene	exp	ratio
nmSCs	Cacna1a	0.0838559	0.0354938
nmSCs	Cacna1b	0.0582471	0.0252058
nmSCs	Cacna1c	0.0443655	0.0190329
nmSCs	Cacna1d	0.0295143	0.0128601
nmSCs	Cacna1e	0.00839643	0.00411523
nmSCs	Cacna1f	0.00132419	0.000514403
nmSCs	Cacna1g	0	0
nmSCs	Cacna1h	0.0227125	0.0102881
nmSCs	Cacna1i	0.00234969	0.00102881
nmSCs	Cacna1s	0	0
nmSCs	Cacna2d1	0.164663	0.0709877
nmSCs	Cacna2d2	0.0304991	0.0138889
nmSCs	Cacna2d3	0.00886652	0.00411523
nmSCs	Cacna2d4	0	0
SGCs	Cacna1a	0.0767069	0.0467819
SGCs	Cacna1b	0.0592084	0.0360548
SGCs	Cacna1c	0.0348116	0.022348
SGCs	Cacna1d	0.0112265	0.00744934
SGCs	Cacna1e	0.0119209	0.0068534
SGCs	Cacna1f	0	0
SGCs	Cacna1g	0.000767069	0.000595948
SGCs	Cacna1h	0.0278422	0.0172825
SGCs	Cacna1i	0.00367582	0.00268176
SGCs	Cacna1s	0	0
SGCs	Cacna2d1	0.141632	0.0855185
SGCs	Cacna2d2	0.0415357	0.0241359
SGCs	Cacna2d3	0.0127021	0.00893921
SGCs	Cacna2d4	0.000418755	0.000297974
mSCs	Cacna1a	0.104056	0.0472817
mSCs	Cacna1b	0.0541913	0.0246148
mSCs	Cacna1c	0.026161	0.012573
mSCs	Cacna1d	0.0129467	0.00584381
mSCs	Cacna1e	0.00699835	0.00318753
mSCs	Cacna1f	0	0
mSCs	Cacna1g	0.00187618	0.000885426
mSCs	Cacna1h	0.0181885	0.00814592
mSCs	Cacna1i	0.00430761	0.00194794
mSCs	Cacna1s	0.000528062	0.000177085
mSCs	Cacna2d1	0.154973	0.0710112
mSCs	Cacna2d2	0.0326325	0.0146981
mSCs	Cacna2d3	0.00579118	0.00283336
mSCs	Cacna2d4	0	0
nmSCs	Kcna1	2.74182	0.844136
mSCs	Kcna1	2.36283	0.778644
nmSCs	Kcna2	1.75687	0.610597
SGCs	Kcnj10	1.19886	0.597437
nmSCs	Kcna6	1.17662	0.455761
mSCs	Kcna2	0.962606	0.390473
SGCs	Kcna6	0.698798	0.371871
SGCs	Kcnn4	0.587477	0.337902
SGCs	Kcna2	0.531157	0.298272
mSCs	Kcnk1	0.539972	0.236232
SGCs	Kcnj16	0.339308	0.2059
SGCs	Kcna1	0.367528	0.196067
SGCs	Kcnmb4	0.274416	0.170143
SGCs	Kcnk2	0.275846	0.164779
SGCs	Kcnab2	0.262279	0.151371
SGCs	Kcnh2	0.227148	0.140346
nmSCs	Kcnab2	0.24707	0.104938
mSCs	Kcnab2	0.2263	0.10147
nmSCs	Kcnj10	0.202616	0.0853909
mSCs	Kcna6	0.185933	0.0846467
SGCs	Kcnk3	0.126242	0.079261
SGCs	Kcnip3	0.11287	0.0738975
mSCs	Kcnmb4	0.147353	0.0690632
SGCs	Kcnh8	0.0929861	0.0604887
SGCs	Kcnd1	0.0789798	0.0497616
SGCs	Kcnk5	0.0750148	0.0476758
nmSCs	Kcnh2	0.104357	0.0457819
SGCs	Kcnip4	0.0743904	0.044994
SGCs	Kcnc3	0.0694534	0.0446961
nmSCs	Kcnb2	0.103826	0.0442387
SGCs	Kcnb1	0.0691206	0.0441001
SGCs	Kcnb2	0.0714329	0.0417163
SGCs	Kcnt1	0.0610692	0.0366508
mSCs	Kcnip4	0.0746343	0.03524
mSCs	Kcnb2	0.0780758	0.0345316
nmSCs	Kcnk5	0.0837365	0.034465
nmSCs	Kcnh8	0.0738191	0.0313786
nmSCs	Kcnd1	0.0657277	0.0298354
mSCs	Kcnd1	0.0617721	0.0293961
mSCs	Kcnt1	0.0627237	0.029042
nmSCs	Kcnip4	0.0672731	0.0288066
SGCs	Kcnd3	0.0457184	0.0283075
mSCs	Kcnk5	0.0618738	0.0274482
nmSCs	Kcnk13	0.0630808	0.0272634
nmSCs	Kcnj12	0.0613943	0.026749
nmSCs	Kcnb1	0.0564926	0.0252058
nmSCs	Kcnt1	0.0583543	0.0252058
SGCs	Kcnq1ot1	0.047209	0.0244338
SGCs	Kcnq4	0.038256	0.0244338
nmSCs	Kcnq1ot1	0.0650795	0.0236626
mSCs	Kcnj10	0.0499234	0.0235523
SGCs	Kcnip2	0.0368199	0.0235399
mSCs	Kcnq1ot1	0.0588679	0.0233752
nmSCs	Kcnip2	0.0497907	0.0231481
mSCs	Kcnb1	0.0478868	0.022844
nmSCs	Kcnmb4	0.0486726	0.0221193
SGCs	Kcnc4	0.0310059	0.0199642
SGCs	Kcnab1	0.0281251	0.0190703
SGCs	Kcnmb1	0.0272941	0.0175805
nmSCs	Kcnip3	0.0385744	0.0174897
mSCs	Kcnip2	0.037437	0.0173543
SGCs	Kcna4	0.0276645	0.0169845
SGCs	Kcnc2	0.0251828	0.0163886
nmSCs	Kcnn4	0.0350907	0.0159465
SGCs	Kcnn1	0.0250685	0.0157926
SGCs	Kcnk1	0.021603	0.0151967
SGCs	Kcnma1	0.0246401	0.0148987
nmSCs	Kcnd3	0.0322243	0.0144033
nmSCs	Kcnn2	0.0318547	0.0144033
mSCs	Kcnmb4os2	0.0307836	0.0141668
mSCs	Kcnip3	0.028799	0.0138126
nmSCs	Kcnma1	0.0300359	0.0133745
mSCs	Kcnd3	0.0280758	0.0129272
mSCs	Kcnj12	0.029087	0.0129272
mSCs	Kcnab1	0.025324	0.012573
mSCs	Kcnc4	0.0266708	0.012396
nmSCs	Kcnc4	0.0255909	0.0123457
nmSCs	Kcnq2	0.0282867	0.0123457
SGCs	Kcnh7	0.0195953	0.011919
SGCs	Kcnk4	0.0188416	0.011919
nmSCs	Kcnab1	0.0245715	0.0118313
SGCs	Kcne1l	0.0172163	0.011621
SGCs	Kcnk13	0.0182425	0.011621
SGCs	Kcnq2	0.0184813	0.011621
mSCs	Kcnma1	0.0240566	0.0115105
SGCs	Kcns3	0.0175639	0.011025
mSCs	Kcnc2	0.0238166	0.0109793
SGCs	Kcnmb4os2	0.0154786	0.0101311
nmSCs	Kcnmb1	0.021455	0.00977366
mSCs	Kcnmb1	0.0207273	0.00973968
nmSCs	Kcnc2	0.0198203	0.00925926
nmSCs	Kcnn1	0.021754	0.00925926
mSCs	Kcnh7	0.0186104	0.00903134
mSCs	Kcnq2	0.018652	0.00903134
mSCs	Kcnc3	0.0194823	0.00885426
nmSCs	Kcnc3	0.0188516	0.00874486
nmSCs	Kcnk3	0.0197753	0.00874486
mSCs	Kcnh2	0.0176217	0.00814592
SGCs	Kcnh1	0.0121014	0.00804529
SGCs	Kcnab3	0.0114483	0.00774732
SGCs	Kcnj12	0.0122375	0.00774732
nmSCs	Kcnh7	0.0174921	0.00771605
nmSCs	Kcnk1	0.0184158	0.00771605
nmSCs	Kcnq4	0.0164142	0.00771605
mSCs	Kcnk3	0.015122	0.00743758
nmSCs	Kcnk2	0.0166024	0.00720165
SGCs	Kcnc1	0.010595	0.00715137
SGCs	Kcnn2	0.0108603	0.0068534
mSCs	Kcnq4	0.0143524	0.00672924
nmSCs	Kcnmb2	0.0147697	0.00668724
SGCs	Kcnj2	0.00936956	0.00655542
SGCs	Kcnmb2	0.0096085	0.00655542
SGCs	Kcnq3	0.00852713	0.00625745
mSCs	Kcns3	0.0119217	0.00619798
mSCs	Kcnc1	0.0128565	0.0060209
SGCs	Kcng2	0.00877184	0.00595948
nmSCs	Kcnc1	0.0108156	0.00565844
nmSCs	Kcnh1	0.0126917	0.00565844
nmSCs	Kcns3	0.0131553	0.00565844
mSCs	Kcnh1	0.0124127	0.00548964
mSCs	Kcnk2	0.0111989	0.00548964
mSCs	Kcna4	0.011291	0.00531256
mSCs	Kcnh8	0.0123837	0.00531256
SGCs	Kcnip1	0.00757566	0.00506555
mSCs	Kcnk13	0.0103458	0.00495838
SGCs	Kcnu1	0.00757713	0.00476758
SGCs	Kcnn3	0.00702984	0.00446961
mSCs	Kcnn4	0.00960467	0.00442713
SGCs	Kcnj3	0.00568102	0.00417163
nmSCs	Kcnu1	0.00834308	0.00411523
mSCs	Kcnmb2	0.00801555	0.00389587
mSCs	Kcnn1	0.00779674	0.00389587
SGCs	Kcnk10	0.00693545	0.00387366
SGCs	Kcnq5	0.00514338	0.00387366
SGCs	Kcnrg	0.00577293	0.00387366
nmSCs	Kcna4	0.00861028	0.00360082
nmSCs	Kcnk7	0.00900841	0.00360082
SGCs	Kcnk18	0.00548117	0.00357569
mSCs	Kcnj2	0.00752906	0.0035417
SGCs	Kcnk7	0.00434635	0.00327771
mSCs	Kcng2	0.00689765	0.00318753
mSCs	Kcnn2	0.00682528	0.00318753
mSCs	Kcnq5	0.00719763	0.00318753
nmSCs	Kcnj16	0.00666679	0.00308642
nmSCs	Kcnmb4os2	0.00698579	0.00308642
nmSCs	Kcnq3	0.00674231	0.00308642
mSCs	Kcnip1	0.00637784	0.00301045
mSCs	Kcnu1	0.00563222	0.00283336
mSCs	Kcnq3	0.00585985	0.00265628
mSCs	Kcnrg	0.00547558	0.00265628
mSCs	Kcnt2	0.00531597	0.00265628
nmSCs	Kcne1l	0.00581275	0.00257202
nmSCs	Kcng2	0.00548329	0.00257202
nmSCs	Kcnj11	0.00543062	0.00257202
nmSCs	Kcnj3	0.00579637	0.00257202
nmSCs	Kcnj4	0.00542247	0.00257202
nmSCs	Kcnk18	0.00461334	0.00257202
nmSCs	Kcnn3	0.0054906	0.00257202
mSCs	Kcns1	0.00522874	0.00247919
SGCs	Kcnj4	0.00370475	0.00238379
SGCs	Kcns1	0.00375318	0.00238379
mSCs	Kcnj3	0.00452872	0.00230211
mSCs	Kcnk10	0.00461181	0.00212502
SGCs	Kcnh3	0.00246642	0.00208582
SGCs	Kcnh6	0.00289085	0.00208582
SGCs	Kcnk12	0.00248354	0.00208582
SGCs	Kcns2	0.00349415	0.00208582
nmSCs	Kcnj2	0.00543636	0.00205761
nmSCs	Kcnk12	0.00504296	0.00205761
nmSCs	Kcnk9	0.00484958	0.00205761
mSCs	Kcnk4	0.00391045	0.00194794
SGCs	Kcnk9	0.00257037	0.00178784
mSCs	Kcng1	0.00399288	0.00177085
mSCs	Kcnj16	0.00352897	0.00177085
mSCs	Kcnj4	0.00390465	0.00177085
mSCs	Kcnk6	0.00357993	0.00159377
nmSCs	Kcng1	0.00339376	0.00154321
nmSCs	Kcnip1	0.00368967	0.00154321
nmSCs	Kcnt2	0.00336258	0.00154321
nmSCs	Kcnv1	0.00349827	0.00154321
SGCs	Kcnv1	0.00207124	0.00148987
mSCs	Kcnk7	0.00271998	0.0012396
mSCs	Kcns2	0.00254183	0.0012396
SGCs	Kcnj6	0.00181138	0.0011919
SGCs	Kcnt2	0.00184415	0.0011919
mSCs	Kcnd2	0.00232846	0.00106251
mSCs	Kcnj11	0.00229785	0.00106251
mSCs	Kcnk12	0.00215174	0.00106251
mSCs	Kcnk18	0.00175549	0.00106251
mSCs	Kcnn3	0.00235225	0.00106251
nmSCs	Kcng3	0.00238213	0.00102881
nmSCs	Kcnk10	0.00245614	0.00102881
nmSCs	Kcnk4	0.00256021	0.00102881
nmSCs	Kcnk6	0.00196764	0.00102881
nmSCs	Kcnq1	0.00243493	0.00102881
nmSCs	Kcnq5	0.00177601	0.00102881
nmSCs	Kcnrg	0.00269655	0.00102881
nmSCs	Kcns1	0.00268424	0.00102881
SGCs	Kcne4	0.00127546	0.000893921
SGCs	Kcnj11	0.000991009	0.000893921
SGCs	Kcnj9	0.00117005	0.000893921
mSCs	Kcnh6	0.00186793	0.000885426
mSCs	Kcne1l	0.00168301	0.000708341
mSCs	Kcnj8	0.00134787	0.000708341
mSCs	Kcnk9	0.00163146	0.000708341
SGCs	Kcna5	0.000608696	0.000595948
SGCs	Kcnd3os	0.000767659	0.000595948
SGCs	Kcnf1	0.00100754	0.000595948
SGCs	Kcng1	0.000898349	0.000595948
SGCs	Kcnh5	0.000751624	0.000595948
SGCs	Kcnj8	0.000953762	0.000595948
mSCs	Kcna5	0.001068	0.000531256
mSCs	Kcne4	0.00118818	0.000531256
mSCs	Kcng3	0.00113434	0.000531256
mSCs	Kcnh3	0.00090084	0.000531256
mSCs	Kcnj6	0.0012073	0.000531256
mSCs	Kcnj9	0.0011743	0.000531256
mSCs	Kcnv1	0.00104175	0.000531256
nmSCs	Kcnab3	0.00123866	0.000514403
nmSCs	Kcng4	0.000944679	0.000514403
nmSCs	Kcnh5	0.00134725	0.000514403
nmSCs	Kcnh6	0.000888129	0.000514403
nmSCs	Kcnj9	0.000942179	0.000514403
nmSCs	Kcnk16	0.00146602	0.000514403
mSCs	Kcna10	0.000744187	0.00035417
mSCs	Kcnq1	0.000660727	0.00035417
SGCs	Kcna7	0.000353567	0.000297974
SGCs	Kcnd2	0.000275103	0.000297974
SGCs	Kcng3	0.00042769	0.000297974
SGCs	Kcnj14	0.000647207	0.000297974
SGCs	Kcnk6	0.000777959	0.000297974
SGCs	Kcnq1	0.000283694	0.000297974
mSCs	Kcnab3	0.000361939	0.000177085
mSCs	Kcne1	0.000388092	0.000177085
mSCs	Kcne2	0.000405492	0.000177085
mSCs	Kcng4	0.00036604	0.000177085
mSCs	Kcnh4	0.000321647	0.000177085
mSCs	Kcnh5	0.000340969	0.000177085
mSCs	Kcnk16	0.000325602	0.000177085
mSCs	Kcnmb4os1	0.000300409	0.000177085
nmSCs	Slc12a2	0.600392	0.24177
nmSCs	Slc12a5	0.00105805	0.000514403
nmSCs	Trpv1	0.081885	0.0375514
nmSCs	Trpa1	0.0480318	0.0216049
nmSCs	Trpm8	0.00720653	0.00360082
nmSCs	Piezo1	0.0257402	0.0108025
nmSCs	Piezo2	0.200496	0.0853909
nmSCs	Hcn1	0.0459734	0.0216049
nmSCs	Hcn2	0.0228815	0.0102881
nmSCs	Hcn3	0.0153916	0.00668724
nmSCs	Hcn4	0.0175758	0.00771605
SGCs	Slc12a2	1.91869	0.787247
SGCs	Slc12a5	0.00134114	0.0011919
SGCs	Trpv1	0.0670811	0.0405244
SGCs	Trpa1	0.049903	0.0300954
SGCs	Trpm8	0.00277319	0.00208582
SGCs	Piezo1	0.00244475	0.00178784
SGCs	Piezo2	0.117928	0.0688319
SGCs	Hcn1	0.0536331	0.0315852
SGCs	Hcn2	0.0764496	0.0503576
SGCs	Hcn3	0.0283015	0.0196663
SGCs	Hcn4	0.0146545	0.00893921
mSCs	Slc12a2	1.06812	0.429786
mSCs	Slc12a5	0	0
mSCs	Trpv1	0.0633754	0.0292191
mSCs	Trpa1	0.0442391	0.0212502
mSCs	Trpm8	0.00451145	0.00212502
mSCs	Piezo1	0.0068166	0.00318753
mSCs	Piezo2	0.109527	0.0483443
mSCs	Hcn1	0.446923	0.195856
mSCs	Hcn2	0.0111944	0.00548964
mSCs	Hcn3	0.0118848	0.00584381
mSCs	Hcn4	0.0124152	0.00566673
SGCs	Aqp4	0.301175	0.185638
SGCs	Aqp1	0.151998	0.0902861
nmSCs	Aqp1	0.127142	0.05607
mSCs	Aqp1	0.117136	0.054011
SGCs	Aqp11	0.0335669	0.022348
nmSCs	Aqp11	0.0150517	0.00668724
mSCs	Aqp11	0.00884328	0.00425004
SGCs	Aqp3	0.00518131	0.00327771
SGCs	Aqp9	0.00489665	0.00297974
SGCs	Aqp2	0.00376857	0.00268176
SGCs	Aqp5	0.00315548	0.00208582
nmSCs	Aqp4	0.00316065	0.00154321
nmSCs	Aqp3	0.00240334	0.00102881
mSCs	Aqp4	0.00160598	0.000708341
nmSCs	Aqp6	0.00117218	0.000514403
nmSCs	Aqp7	0.00132882	0.000514403
mSCs	Aqp5	0.000355071	0.000177085
