# Supplementary material for: Single-cell transcriptomic profile of satellite glial cells in trigeminal ganglion
Source: Front Mol Neurosci. 2023 Feb 2;16:1117065. doi: 10.3389/fnmol.2023.1117065 (PMC9932514; doi:10.3389/fnmol.2023.1117065)
Supplement: Supplementary file 4 [file Table_4.XLSX]

## Sheet: pain related genes
celltype	gene	exp	ratio	ratio: The ratio represents the number of single cells that can be detected expressing the target gene as a proportion of the overall number of corresponding cell clusters
SGCs	Mapk3	1.25312	0.629321
SGCs	Gja1	0.860125	0.455006
SGCs	Calca	0.900797	0.438319
mSCs	Stat3	1.06906	0.425359
nmSCs	Stat3	1.09654	0.422325
mSCs	Mapk3	1.00897	0.417036
SGCs	Dpysl2	0.670111	0.382598
SGCs	Stat3	0.622513	0.349225
nmSCs	Calca	0.890962	0.337963
SGCs	Cxcr4	0.586531	0.328367
mSCs	Calca	0.824547	0.32743
SGCs	Hmgb1	0.552184	0.326579
nmSCs	Dpysl2	0.739071	0.304012
SGCs	Tbca	0.512072	0.299464
nmSCs	Mapk3	0.699443	0.284979
mSCs	Dpysl2	0.580128	0.256242
SGCs	Mapk1	0.378894	0.231228
SGCs	Nfe2l2	0.372146	0.22795
SGCs	Tac1	0.425498	0.224076
nmSCs	Hmgb1	0.467042	0.199074
SGCs	Crk	0.31312	0.195471
mSCs	Hmgb1	0.434438	0.194794
mSCs	Tac1	0.414215	0.173012
nmSCs	Tac1	0.402233	0.160494
mSCs	Prkca	0.334388	0.14946
SGCs	Spr	0.235515	0.146007
mSCs	Tbca	0.294914	0.133876
mSCs	P2rx7	0.285025	0.128033
SGCs	Gabpa	0.202625	0.127533
SGCs	Prkca	0.215758	0.127235
nmSCs	Tbca	0.28828	0.123457
SGCs	Pik3ca	0.195877	0.122765
mSCs	Crk	0.263744	0.12272
nmSCs	P2rx7	0.285261	0.121914
SGCs	P2rx7	0.187394	0.118594
mSCs	Cpeb1	0.258792	0.117585
mSCs	Mapk1	0.256996	0.117407
mSCs	Nfe2l2	0.261365	0.11723
nmSCs	Mapk1	0.240332	0.104424
nmSCs	Prkca	0.241274	0.101852
nmSCs	Nfe2l2	0.234667	0.098251
nmSCs	Crk	0.218663	0.0946502
SGCs	Scn9a	0.154919	0.0917759
SGCs	Cpeb1	0.146685	0.09118
nmSCs	Rnf19a	0.212386	0.090535
nmSCs	Pik3ca	0.197382	0.0853909
mSCs	Pik3ca	0.18562	0.0839384
nmSCs	Cpeb1	0.188406	0.0833333
SGCs	P2rx4	0.122542	0.0786651
SGCs	Mtor	0.120049	0.0786651
nmSCs	Scn9a	0.181074	0.0781893
SGCs	Dnmt3a	0.122311	0.0774732
nmSCs	Spr	0.159902	0.0699588
SGCs	Gpr37	0.10279	0.0670441
mSCs	Scn9a	0.147412	0.0658757
nmSCs	Gabpa	0.152988	0.0653292
mSCs	Rnf19a	0.13301	0.0619798
SGCs	Sigmar1	0.0950705	0.0610846
nmSCs	Mapk14	0.136547	0.0601852
SGCs	Mapk14	0.0895849	0.0589988
SGCs	Ahsa1	0.0881779	0.056615
mSCs	Gabpa	0.106656	0.0504693
SGCs	Hcn2	0.0764496	0.0503576
SGCs	Poldip2	0.0747021	0.0494636
SGCs	Rnf19a	0.071323	0.045888
SGCs	Faah	0.0705909	0.04559
SGCs	Ccl2	0.076594	0.0446961
mSCs	Ccl2	0.110151	0.0446255
nmSCs	Dnmt3a	0.0988918	0.0426955
nmSCs	Ccl2	0.106719	0.0421811
mSCs	Spr	0.0907137	0.0421463
SGCs	Aimp2	0.0599711	0.0420143
SGCs	Trpv1	0.0670811	0.0405244
mSCs	Faah	0.0863333	0.0400213
SGCs	Bdnf	0.0667764	0.0390346
mSCs	Mapk14	0.0832097	0.0384275
mSCs	Dnmt3a	0.0809754	0.0377191
nmSCs	Trpv1	0.081885	0.0375514
nmSCs	Ahsa1	0.0755795	0.0329218
mSCs	Mtor	0.0702273	0.0320524
nmSCs	Bdnf	0.0698466	0.0313786
SGCs	Trpa1	0.049903	0.0300954
nmSCs	Sigmar1	0.065865	0.0298354
nmSCs	Ephb2	0.0688067	0.029321
mSCs	Trpv1	0.0633754	0.0292191
mSCs	Ahsa1	0.0598409	0.0283336
mSCs	Sigmar1	0.0602515	0.0279795
mSCs	Bdnf	0.0568022	0.0267399
nmSCs	Mtor	0.0594866	0.0257202
mSCs	P2rx4	0.0561631	0.0255003
mSCs	Aimp2	0.0538284	0.0255003
mSCs	Cxcr4	0.0575956	0.0247919
nmSCs	Aimp2	0.0522104	0.0231481
nmSCs	Trpa1	0.0480318	0.0216049
mSCs	Poldip2	0.0468607	0.0216044
mSCs	Trpa1	0.0442391	0.0212502
nmSCs	Asic3	0.048092	0.0205761
nmSCs	P2rx4	0.0432285	0.0190329
mSCs	Pik3cd	0.0378463	0.0175314
nmSCs	Poldip2	0.0401537	0.0174897
SGCs	Pik3cd	0.0272839	0.0172825
SGCs	Asic3	0.0262869	0.0163886
SGCs	Ephb2	0.0211026	0.0146007
mSCs	Asic3	0.0278971	0.0138126
SGCs	Pik3cb	0.0207396	0.0134088
mSCs	Pik3cb	0.0271152	0.0129272
nmSCs	Pik3cb	0.0298505	0.0128601
SGCs	Pomc	0.0369714	0.0125149
nmSCs	Gja1	0.0280082	0.0118313
nmSCs	Pik3cd	0.023297	0.0102881
nmSCs	Hcn2	0.0228815	0.0102881
nmSCs	Il6	0.0196026	0.00874486
nmSCs	Faah	0.0188657	0.00823045
mSCs	Gpr37	0.0177913	0.00814592
SGCs	P2rx3	0.0108973	0.00774732
mSCs	Gja1	0.0157937	0.00761466
mSCs	Pomc	0.0170239	0.00708341
SGCs	Il6	0.0110922	0.0068534
nmSCs	Cxcr4	0.0147265	0.00668724
mSCs	Hcn2	0.0111944	0.00548964
nmSCs	P2rx3	0.0106313	0.00514403
mSCs	P2rx3	0.00976069	0.0047813
nmSCs	Pomc	0.0122028	0.00411523
nmSCs	Oprl1	0.00904784	0.00411523
SGCs	Oprl1	0.00622134	0.00387366
SGCs	Ptpn6	0.00512041	0.00357569
nmSCs	Il1b	0.00810708	0.00308642
SGCs	Tlr4	0.00359083	0.00297974
SGCs	Il1b	0.00439899	0.00268176
mSCs	Ptpn6	0.00538816	0.00265628
mSCs	Oprl1	0.00542109	0.00247919
mSCs	Ngf	0.00553267	0.00247919
nmSCs	Ptgs2	0.00449238	0.00205761
mSCs	Il6	0.00386384	0.00194794
mSCs	Ephb2	0.00410088	0.00194794
SGCs	Oprm1	0.00252033	0.00178784
SGCs	Grap2	0.00303955	0.00178784
mSCs	Il1b	0.00337315	0.00159377
nmSCs	Ptpn6	0.00298856	0.00154321
nmSCs	Oprm1	0.00354471	0.00154321
mSCs	Oprm1	0.00298992	0.00141668
mSCs	Grap2	0.00278554	0.0012396
SGCs	Tnf	0.00205529	0.0011919
SGCs	Slc12a5	0.00134114	0.0011919
SGCs	Pik3cg	0.00159568	0.0011919
SGCs	F2rl1	0.00196491	0.0011919
mSCs	Ptgs2	0.00233074	0.00106251
nmSCs	Tnf	0.00337004	0.00102881
nmSCs	Tlr4	0.00177844	0.00102881
nmSCs	Grm5	0.00185621	0.00102881
nmSCs	Gpr37	0.00250707	0.00102881
nmSCs	Gdnf	0.00265065	0.00102881
nmSCs	Ccr2	0.00219448	0.00102881
SGCs	Nox1	0.0017332	0.000893921
mSCs	Tnf	0.00171631	0.000885426
mSCs	Tlr4	0.00205003	0.000885426
mSCs	Ccr2	0.00208878	0.000885426
SGCs	Ngf	0.000412361	0.000595948
SGCs	Grm5	0.000989	0.000595948
SGCs	Dpp4	0.00100138	0.000595948
SGCs	Ccr2	0.00067065	0.000595948
nmSCs	Slc12a5	0.00105805	0.000514403
nmSCs	Penk	0.001261	0.000514403
nmSCs	Grin2b	0.00117625	0.000514403
nmSCs	Grap2	0.00115089	0.000514403
mSCs	Penk	0.000697687	0.00035417
mSCs	Gdnf	0.0007779	0.00035417
mSCs	F2rl1	0.000682535	0.00035417
SGCs	Penk	0.000752621	0.000297974
SGCs	Oprd1	0.000470896	0.000297974
SGCs	Itih4	0.000430104	0.000297974
SGCs	Grin2b	0.000433149	0.000297974
SGCs	Gdnf	0.000691753	0.000297974
mSCs	Pik3cg	0.000363922	0.000177085
mSCs	Dpp4	0.000405634	0.000177085
nmSCs	Slc6a5	0	0
SGCs	Slc6a5	0	0
mSCs	Slc6a5	0	0
mSCs	Slc12a5	0	0
SGCs	Ptgs2	0	0
nmSCs	Pik3cg	0	0
nmSCs	Oprd1	0	0
mSCs	Oprd1	0	0
nmSCs	Nox1	0	0
mSCs	Nox1	0	0
nmSCs	Ngf	0	0
nmSCs	Itih4	0	0
mSCs	Itih4	0	0
nmSCs	Il10	0	0
SGCs	Il10	0	0
mSCs	Il10	0	0
mSCs	Grm5	0	0
mSCs	Grin2b	0	0
nmSCs	F2rl1	0	0
nmSCs	Dpp4	0	0
nmSCs	Cnr2	0	0
SGCs	Cnr2	0	0
mSCs	Cnr2	0	0
